# Supplementary material for: Antioxidant activation, cell wall reinforcement, and reactive oxygen species regulation promote resistance to waterlogging stress in hot pepper (Capsicum annuum L.)
Source: BMC Plant Biol. 2022 Sep 1;22:425. doi: 10.1186/s12870-022-03807-2 (PMC9434832; doi:10.1186/s12870-022-03807-2)
Supplement: Supplementary file 4 — Additional file 4: Table S1. Data filtering statistics. [file 12870_2022_3807_MOESM4_ESM.xlsx]

## Sheet: Table S1 all.filter_stat
Sample	RawDatas	CleanData(%)	Adapter(%)	LowQuality(%)	polyA(%)	N(%)
S0-1	62955200	62820536 (99.79%)	25692 (0.04%)	104600 (0.17%)	0 (0.00%)	4372 (0.01%)
S0-2	38763974	38687638 (99.80%)	20978 (0.05%)	55042 (0.14%)	0 (0.00%)	316 (0.00%)
S0-3	45688786	45610780 (99.83%)	16826 (0.04%)	60758 (0.13%)	0 (0.00%)	422 (0.00%)
S5-T1	48664632	48580492 (99.83%)	16586 (0.03%)	67284 (0.14%)	0 (0.00%)	270 (0.00%)
S5-T2	38034470	37971418 (99.83%)	12524 (0.03%)	50164 (0.13%)	0 (0.00%)	364 (0.00%)
S5-T3	73441478	73277860 (99.78%)	33892 (0.05%)	124672 (0.17%)	0 (0.00%)	5054 (0.01%)
S10-T1	47130088	47068772 (99.87%)	12622 (0.03%)	48376 (0.10%)	0 (0.00%)	318 (0.00%)
S10-T2	43239014	43148756 (99.79%)	19080 (0.04%)	70768 (0.16%)	0 (0.00%)	410 (0.00%)
S10-T3	60923004	60765224 (99.74%)	35132 (0.06%)	121752 (0.20%)	0 (0.00%)	896 (0.00%)
T0-1	46558342	46489270 (99.85%)	16586 (0.04%)	52126 (0.11%)	0 (0.00%)	360 (0.00%)
T0-2	39454254	39391414 (99.84%)	15206 (0.04%)	47200 (0.12%)	0 (0.00%)	434 (0.00%)
T0-3	60947986	60835066 (99.81%)	21160 (0.03%)	87766 (0.14%)	0 (0.00%)	3994 (0.01%)
T5-T1	39185534	39130042 (99.86%)	11258 (0.03%)	43860 (0.11%)	0 (0.00%)	374 (0.00%)
T5-T2	63978406	63849404 (99.80%)	27418 (0.04%)	97196 (0.15%)	0 (0.00%)	4388 (0.01%)
T5-T3	38307864	38261938 (99.88%)	8868 (0.02%)	36714 (0.10%)	0 (0.00%)	344 (0.00%)
T10-T1	54981694	54882154 (99.82%)	22870 (0.04%)	76184 (0.14%)	0 (0.00%)	486 (0.00%)
T10-T2	60847442	60733302 (99.81%)	25438 (0.04%)	88092 (0.14%)	0 (0.00%)	610 (0.00%)
T10-T3	50153678	50034812 (99.76%)	24804 (0.05%)	93278 (0.19%)	0 (0.00%)	784 (0.00%)
S5-CK1	39615056	39536806 (99.80%)	20216 (0.05%)	57628 (0.15%)	0 (0.00%)	406 (0.00%)
S5-CK2	49833734	49742150 (99.82%)	22704 (0.05%)	68532 (0.14%)	0 (0.00%)	348 (0.00%)
S5-CK3	67595392	67415170 (99.73%)	56368 (0.08%)	120636 (0.18%)	0 (0.00%)	3218 (0.00%)
S10-CK1	44857158	44779448 (99.83%)	18814 (0.04%)	58452 (0.13%)	0 (0.00%)	444 (0.00%)
S10-CK2	36798746	36727872 (99.81%)	17270 (0.05%)	53210 (0.14%)	0 (0.00%)	394 (0.00%)
S10-CK3	48383706	48292122 (99.81%)	18966 (0.04%)	70576 (0.15%)	0 (0.00%)	2042 (0.00%)
T5-CK1	45371570	45304742 (99.85%)	14882 (0.03%)	51522 (0.11%)	0 (0.00%)	424 (0.00%)
T5-CK2	42141158	42064042 (99.82%)	18414 (0.04%)	58264 (0.14%)	0 (0.00%)	438 (0.00%)
T5-CK3	59620072	59483614 (99.77%)	46070 (0.08%)	87318 (0.15%)	0 (0.00%)	3070 (0.01%)
T10-CK1	38682916	38621764 (99.84%)	12488 (0.03%)	48290 (0.12%)	0 (0.00%)	374 (0.00%)
T10-CK2	41604566	41543926 (99.85%)	13084 (0.03%)	47120 (0.11%)	0 (0.00%)	436 (0.00%)
T10-CK3	43450364	43341302 (99.75%)	24616 (0.06%)	82526 (0.19%)	0 (0.00%)	1920 (0.00%)
