# Supplementary material for: Antioxidant activation, cell wall reinforcement, and reactive oxygen species regulation promote resistance to waterlogging stress in hot pepper (Capsicum annuum L.)
Source: BMC Plant Biol. 2022 Sep 1;22:425. doi: 10.1186/s12870-022-03807-2 (PMC9434832; doi:10.1186/s12870-022-03807-2)
Supplement: Supplementary file 5 — Additional file 5: Table S2. Statistical of RNA-seq base information. [file 12870_2022_3807_MOESM5_ESM.xlsx]

## Sheet: Table S2 all.reads_info
Sample	RawData(bp)	BF_Q20(%)	BF_Q30(%)	BF_N(%)	BF_GC(%)	CleanData(bp)	AF_Q20(%)	AF_Q30(%)	AF_N(%)	AF_GC(%)
S0-1	9443280000	9295983353 (98.44%)	9018843811 (95.51%)	251601 (0.00%)	4141009478 (43.85%)	9391497236	9255684088 (98.55%)	8983369842 (95.65%)	196717 (0.00%)	4114426822 (43.81%)
S0-2	5814596100	5672592351 (97.56%)	5412944142 (93.09%)	50900 (0.00%)	2536361279 (43.62%)	5783223348	5647443587 (97.65%)	5390912610 (93.22%)	43881 (0.00%)	2519269273 (43.56%)
S0-3	6853317900	6710411331 (97.91%)	6438673373 (93.95%)	61037 (0.00%)	2991486832 (43.65%)	6819781773	6683770646 (98.01%)	6415335291 (94.07%)	51901 (0.00%)	2973826091 (43.61%)
S5-T1	7299694800	7153496232 (98.00%)	6867512209 (94.08%)	46857 (0.00%)	3298440286 (45.19%)	7262564621	7123412111 (98.08%)	6840773687 (94.19%)	40909 (0.00%)	3279020211 (45.15%)
S5-T2	5705170500	5580186355 (97.81%)	5342863091 (93.65%)	50670 (0.00%)	2568748244 (45.02%)	5678787603	5558850513 (97.89%)	5323961310 (93.75%)	42851 (0.00%)	2554826459 (44.99%)
S5-T3	11016221700	10836389488 (98.37%)	10488966264 (95.21%)	291775 (0.00%)	4776841347 (43.36%)	10959463716	10793038096 (98.48%)	10451163923 (95.36%)	228656 (0.00%)	4747313170 (43.32%)
S10-T1	7069513200	6935111765 (98.10%)	6664413345 (94.27%)	50542 (0.00%)	3094094494 (43.77%)	7036203312	6907670837 (98.17%)	6640027445 (94.37%)	43785 (0.00%)	3076525453 (43.72%)
S10-T2	6485852100	6334113907 (97.66%)	6055413709 (93.36%)	57821 (0.00%)	2820001664 (43.48%)	6453439638	6308797392 (97.76%)	6033405454 (93.49%)	48738 (0.00%)	2802851036 (43.43%)
S10-T3	9138450600	8974079987 (98.20%)	8662886994 (94.80%)	91266 (0.00%)	3973207326 (43.48%)	9089131061	8937503507 (98.33%)	8631351005 (94.96%)	81767 (0.00%)	3946972267 (43.43%)
T0-1	6983751300	6830898974 (97.81%)	6535969463 (93.59%)	58289 (0.00%)	3047867946 (43.64%)	6952628601	6806132802 (97.89%)	6514206510 (93.69%)	50363 (0.00%)	3031279185 (43.60%)
T0-2	5918138100	5783898871 (97.73%)	5533566736 (93.50%)	53952 (0.00%)	2578238401 (43.57%)	5888251871	5759829304 (97.82%)	5512328962 (93.62%)	44800 (0.00%)	2562320254 (43.52%)
T0-3	9142197900	9004094495 (98.49%)	8728832641 (95.48%)	241034 (0.00%)	3942120213 (43.12%)	9096961891	8968730132 (98.59%)	8697722321 (95.61%)	190753 (0.00%)	3918878669 (43.08%)
T5-T1	5877830100	5756615276 (97.94%)	5519420820 (93.90%)	52473 (0.00%)	2524815708 (42.95%)	5848918706	5732686174 (98.01%)	5498028668 (94.00%)	44106 (0.00%)	2509621594 (42.91%)
T5-T2	9596760900	9452907706 (98.50%)	9170984444 (95.56%)	254324 (0.00%)	4190638406 (43.67%)	9546275739	9413405992 (98.61%)	9136177776 (95.70%)	199421 (0.00%)	4164469399 (43.62%)
T5-T3	5746179600	5623907593 (97.87%)	5386387122 (93.74%)	50914 (0.00%)	2499740686 (43.50%)	5720302605	5602384636 (97.94%)	5367220639 (93.83%)	43245 (0.00%)	2486249975 (43.46%)
T10-T1	8247254100	8067106252 (97.82%)	7726854506 (93.69%)	72695 (0.00%)	3583358890 (43.45%)	8210219515	8038166276 (97.90%)	7701662825 (93.81%)	62188 (0.00%)	3563579155 (43.40%)
T10-T2	9127116300	8927440152 (97.81%)	8550370203 (93.68%)	82675 (0.00%)	3982407607 (43.63%)	9081007708	8890820419 (97.91%)	8518295227 (93.80%)	69106 (0.00%)	3957713911 (43.58%)
T10-T3	7523051700	7399182907 (98.35%)	7162734956 (95.21%)	76000 (0.00%)	3277495060 (43.57%)	7480323210	7366509172 (98.48%)	7134168984 (95.37%)	67759 (0.00%)	3255041247 (43.51%)
S5-CK1	5942258400	5800991993 (97.62%)	5540934431 (93.25%)	52958 (0.00%)	2583211222 (43.47%)	5912484286	5777638136 (97.72%)	5520638581 (93.37%)	44158 (0.00%)	2566987151 (43.42%)
S5-CK2	7475060100	7317475406 (97.89%)	7012491914 (93.81%)	54045 (0.00%)	3256482025 (43.56%)	7436952907	7286993082 (97.98%)	6985724337 (93.93%)	46367 (0.00%)	3236023027 (43.51%)
S5-CK3	10139308800	9941309948 (98.05%)	9567950849 (94.36%)	487365 (0.00%)	4438236176 (43.77%)	10076168964	9891760111 (98.17%)	9524799605 (94.53%)	244920 (0.00%)	4404756556 (43.71%)
S10-CK1	6805735500	6665086888 (97.93%)	6393146626 (93.94%)	60580 (0.00%)	2970719697 (43.65%)	6776181381	6641425246 (98.01%)	6372361378 (94.04%)	51470 (0.00%)	2955072363 (43.61%)
S10-CK2	6321173700	6173589974 (97.67%)	5900235019 (93.34%)	57437 (0.00%)	2743974430 (43.41%)	6291590170	6150250489 (97.75%)	5879885909 (93.46%)	47711 (0.00%)	2728093598 (43.36%)
S10-CK3	8943010800	8785586749 (98.24%)	8479406122 (94.82%)	432356 (0.00%)	3896054044 (43.57%)	8888395062	8742079390 (98.35%)	8441263888 (94.97%)	216846 (0.00%)	3867163590 (43.51%)
T5-CK1	6728573700	6579731177 (97.79%)	6298545310 (93.61%)	59864 (0.00%)	2935370016 (43.63%)	6693685290	6551464738 (97.88%)	6273640794 (93.72%)	50385 (0.00%)	2916529540 (43.57%)
T5-CK2	5519811900	5399079761 (97.81%)	5170648084 (93.67%)	50080 (0.00%)	2398985798 (43.46%)	5491034828	5376133744 (97.91%)	5150528378 (93.80%)	41375 (0.00%)	2383313180 (43.40%)
T5-CK3	7257555900	7146161322 (98.47%)	6929610883 (95.48%)	108658 (0.00%)	3215217255 (44.30%)	7216451003	7113783437 (98.58%)	6901075035 (95.63%)	85305 (0.00%)	3193253275 (44.25%)
T10-CK1	5802437400	5686174640 (98.00%)	5460320127 (94.10%)	52297 (0.00%)	2513393184 (43.32%)	5776676926	5665871113 (98.08%)	5442566648 (94.22%)	43717 (0.00%)	2499774670 (43.27%)
T10-CK2	6240684900	6111853552 (97.94%)	5858480748 (93.88%)	56391 (0.00%)	2710205261 (43.43%)	6213698544	6090253201 (98.01%)	5839514025 (93.98%)	46460 (0.00%)	2695884660 (43.39%)
T10-CK3	6517554600	6398399715 (98.17%)	6175752857 (94.76%)	100218 (0.00%)	2827113683 (43.38%)	6477818085	6367868253 (98.30%)	6149150806 (94.93%)	78365 (0.00%)	2805968021 (43.32%)
