# Supplementary material for: Antioxidant activation, cell wall reinforcement, and reactive oxygen species regulation promote resistance to waterlogging stress in hot pepper (Capsicum annuum L.)
Source: BMC Plant Biol. 2022 Sep 1;22:425. doi: 10.1186/s12870-022-03807-2 (PMC9434832; doi:10.1186/s12870-022-03807-2)
Supplement: Supplementary file 6 — Additional file 6: Table S3. The ribosome mapping statistics. [file 12870_2022_3807_MOESM6_ESM.xlsx]

## Sheet: all.rRNA.stat
Sample	clean_reads	Mapped_Reads(%)	Unmapped_Reads(%)
S0-1	62820536	1078892 ( 1.72% )	61741644 ( 98.28% )
S0-2	38687638	265658 ( 0.69% )	38421980 ( 99.31% )
S0-3	45610780	264760 ( 0.58% )	45346020 ( 99.42% )
T0-1	46489270	286574 ( 0.62% )	46202696 ( 99.38% )
T0-2	39391414	273654 ( 0.69% )	39117760 ( 99.31% )
T0-3	60835066	716428 ( 1.18% )	60118638 ( 98.82% )
S5-T1	48580492	2526688 ( 5.20% )	46053804 ( 94.80% )
S5-T2	37971418	1975194 ( 5.20% )	35996224 ( 94.80% )
S5-T3	73277860	965824 ( 1.32% )	72312036 ( 98.68% )
T5-T1	39130042	400644 ( 1.02% )	38729398 ( 98.98% )
T5-T2	63849404	526146 ( 0.82% )	63323258 ( 99.18% )
T5-T3	38261938	384570 ( 1.01% )	37877368 ( 98.99% )
S5-CK1	39536806	220592 ( 0.56% )	39316214 ( 99.44% )
S5-CK2	49742150	329242 ( 0.66% )	49412908 ( 99.34% )
S5-CK3	67415170	686576 ( 1.02% )	66728594 ( 98.98% )
T5-CK1	45304742	414966 ( 0.92% )	44889776 ( 99.08% )
T5-CK2	42064042	280282 ( 0.67% )	41783760 ( 99.33% )
T5-CK3	59483614	448842 ( 0.75% )	59034772 ( 99.25% )
S10-T1	47068772	492536 ( 1.05% )	46576236 ( 98.95% )
S10-T2	43148756	363172 ( 0.84% )	42785584 ( 99.16% )
S10-T3	60765224	806984 ( 1.33% )	59958240 ( 98.67% )
T10-T1	54882154	246668 ( 0.45% )	54635486 ( 99.55% )
T10-T2	60733302	650518 ( 1.07% )	60082784 ( 98.93% )
T10-T3	50034812	674854 ( 1.35% )	49359958 ( 98.65% )
S10-CK1	44779448	430356 ( 0.96% )	44349092 ( 99.04% )
S10-CK2	36727872	210178 ( 0.57% )	36517694 ( 99.43% )
S10-CK3	48292122	1148116 ( 2.38% )	47144006 ( 97.62% )
T10-CK1	38621764	243518 ( 0.63% )	38378246 ( 99.37% )
T10-CK2	41543926	372964 ( 0.90% )	41170962 ( 99.10% )
T10-CK3	43341302	416434 ( 0.96% )	42924868 ( 99.04% )
