# Supplementary material for: Antioxidant activation, cell wall reinforcement, and reactive oxygen species regulation promote resistance to waterlogging stress in hot pepper (Capsicum annuum L.)
Source: BMC Plant Biol. 2022 Sep 1;22:425. doi: 10.1186/s12870-022-03807-2 (PMC9434832; doi:10.1186/s12870-022-03807-2)
Supplement: Supplementary file 7 — Additional file 7: Table S4. The statistical of mapping the reference genome. [file 12870_2022_3807_MOESM7_ESM.xlsx]

## Sheet: all.align_stat
Sample	Total	Unmapped(%)	Unique_Mapped(%)	Multiple_Mapped(%)	Total_Mapped(%)
S0-1	61741644	4608329 (7.46%)	54525732 (88.31%)	2607583 (4.22%)	57133315 (92.54%)
S0-2	38421980	2494570 (6.49%)	34297010 (89.26%)	1630400 (4.24%)	35927410 (93.51%)
S0-3	45346020	2980991 (6.57%)	40446245 (89.19%)	1918784 (4.23%)	42365029 (93.43%)
T0-1	46202696	2686755 (5.82%)	41582766 (90.00%)	1933175 (4.18%)	43515941 (94.18%)
T0-2	39117760	2352527 (6.01%)	35159640 (89.88%)	1605593 (4.10%)	36765233 (93.99%)
T0-3	60118638	3702254 (6.16%)	53931636 (89.71%)	2484748 (4.13%)	56416384 (93.84%)
S5-T1	46053804	5831380 (12.66%)	38289549 (83.14%)	1932875 (4.20%)	40222424 (87.34%)
S5-T2	35996224	4746191 (13.19%)	29696675 (82.50%)	1553358 (4.32%)	31250033 (86.81%)
S5-T3	72312036	4516588 (6.25%)	64837763 (89.66%)	2957685 (4.09%)	67795448 (93.75%)
T5-T1	38729398	2304859 (5.95%)	34824768 (89.92%)	1599771 (4.13%)	36424539 (94.05%)
T5-T2	63323258	4260379 (6.73%)	56434218 (89.12%)	2628661 (4.15%)	59062879 (93.27%)
T5-T3	37877368	3604542 (9.52%)	32776612 (86.53%)	1496214 (3.95%)	34272826 (90.48%)
S5-CK1	39316214	2887170 (7.34%)	34837104 (88.61%)	1591940 (4.05%)	36429044 (92.66%)
S5-CK2	49412908	3239496 (6.56%)	44090091 (89.23%)	2083321 (4.22%)	46173412 (93.44%)
S5-CK3	66728594	4693929 (7.03%)	59187832 (88.70%)	2846833 (4.27%)	62034665 (92.97%)
T5-CK1	44889776	3020927 (6.73%)	40032262 (89.18%)	1836587 (4.09%)	41868849 (93.27%)
T5-CK2	41783760	2750727 (6.58%)	37356034 (89.40%)	1676999 (4.01%)	39033033 (93.42%)
T5-CK3	59034772	3756234 (6.36%)	52774672 (89.40%)	2503866 (4.24%)	55278538 (93.64%)
S10-T1	46576236	2417747 (5.19%)	42166567 (90.53%)	1991922 (4.28%)	44158489 (94.81%)
S10-T2	42785584	3528610 (8.25%)	37594490 (87.87%)	1662484 (3.89%)	39256974 (91.75%)
S10-T3	59958240	5219767 (8.71%)	52343299 (87.30%)	2395174 (3.99%)	54738473 (91.29%)
T10-T1	54635486	3030479 (5.55%)	49493174 (90.59%)	2111833 (3.87%)	51605007 (94.45%)
T10-T2	60082784	3885565 (6.47%)	53745818 (89.45%)	2451401 (4.08%)	56197219 (93.53%)
T10-T3	49359958	3126112 (6.33%)	44303886 (89.76%)	1929960 (3.91%)	46233846 (93.67%)
S10-CK1	44349092	3128143 (7.05%)	39402023 (88.85%)	1818926 (4.10%)	41220949 (92.95%)
S10-CK2	36517694	2232604 (6.11%)	32770108 (89.74%)	1514982 (4.15%)	34285090 (93.89%)
S10-CK3	47144006	3609838 (7.66%)	41480016 (87.99%)	2054152 (4.36%)	43534168 (92.34%)
T10-CK1	38378246	2395337 (6.24%)	34409999 (89.66%)	1572910 (4.10%)	35982909 (93.76%)
T10-CK2	41170962	2330064 (5.66%)	37089711 (90.09%)	1751187 (4.25%)	38840898 (94.34%)
T10-CK3	42924868	2679868 (6.24%)	38454242 (89.58%)	1790758 (4.17%)	40245000 (93.76%)
