# Supplementary material for: Antioxidant activation, cell wall reinforcement, and reactive oxygen species regulation promote resistance to waterlogging stress in hot pepper (Capsicum annuum L.)
Source: BMC Plant Biol. 2022 Sep 1;22:425. doi: 10.1186/s12870-022-03807-2 (PMC9434832; doi:10.1186/s12870-022-03807-2)
Supplement: Supplementary file 8 — Additional file 8: Table S5. The mapping region statistics. [file 12870_2022_3807_MOESM8_ESM.xlsx]

## Sheet: all.region_stat
sample	exon	intron	intergenic
S0-1	42030114 (73.56%)	2411948 (4.22%)	12691253 (22.21%)
S0-2	26552408 (73.91%)	1458963 (4.06%)	7916039 (22.03%)
S0-3	31387229 (74.09%)	1661611 (3.92%)	9316189 (21.99%)
T0-1	32141527 (73.86%)	1880260 (4.32%)	9494154 (21.82%)
T0-2	26846114 (73.02%)	1657701 (4.51%)	8261418 (22.47%)
T0-3	38036208 (67.42%)	3362387 (5.96%)	15017789 (26.62%)
S5-T1	28641309 (71.21%)	1960733 (4.87%)	9620382 (23.92%)
S5-T2	22055051 (70.58%)	1491650 (4.77%)	7703332 (24.65%)
S5-T3	48160416 (71.04%)	3675572 (5.42%)	15959460 (23.54%)
T5-T1	24342710 (66.83%)	2172870 (5.97%)	9908959 (27.20%)
T5-T2	43158579 (73.07%)	2372349 (4.02%)	13531951 (22.91%)
T5-T3	24747382 (72.21%)	1649106 (4.81%)	7876338 (22.98%)
S5-CK1	26459157 (72.63%)	1673851 (4.59%)	8296036 (22.77%)
S5-CK2	33997271 (73.63%)	1942717 (4.21%)	10233424 (22.16%)
S5-CK3	45803126 (73.83%)	2744206 (4.42%)	13487333 (21.74%)
T5-CK1	30940176 (73.90%)	1721623 (4.11%)	9207050 (21.99%)
T5-CK2	28433739 (72.85%)	1739011 (4.46%)	8860283 (22.70%)
T5-CK3	40151814 (72.64%)	2683552 (4.85%)	12443172 (22.51%)
S10-T1	32503642 (73.61%)	2190049 (4.96%)	9464798 (21.43%)
S10-T2	27976030 (71.26%)	2141273 (5.45%)	9139671 (23.28%)
S10-T3	38612765 (70.54%)	3310663 (6.05%)	12815045 (23.41%)
T10-T1	37606999 (72.87%)	2463263 (4.77%)	11534745 (22.35%)
T10-T2	40784013 (72.57%)	2677015 (4.76%)	12736191 (22.66%)
T10-T3	33424280 (72.29%)	2221888 (4.81%)	10587678 (22.90%)
S10-CK1	30091548 (73.00%)	1922398 (4.66%)	9207003 (22.34%)
S10-CK2	25018399 (72.97%)	1587121 (4.63%)	7679570 (22.40%)
S10-CK3	32231051 (74.04%)	1966369 (4.52%)	9336748 (21.45%)
T10-CK1	25818714 (71.75%)	1783066 (4.96%)	8381129 (23.29%)
T10-CK2	28246916 (72.72%)	1767514 (4.55%)	8826468 (22.72%)
T10-CK3	28910927 (71.84%)	2007177 (4.99%)	9326896 (23.18%)
