# Supplementary material for: Antioxidant activation, cell wall reinforcement, and reactive oxygen species regulation promote resistance to waterlogging stress in hot pepper (Capsicum annuum L.)
Source: BMC Plant Biol. 2022 Sep 1;22:425. doi: 10.1186/s12870-022-03807-2 (PMC9434832; doi:10.1186/s12870-022-03807-2)
Supplement: Supplementary file 9 — Additional file 9: Table S6. The KEGG enrichment of 3,579 specific DEGs in S10T-vs-T10T and S5T-vsT5T. [file 12870_2022_3807_MOESM9_ESM.xlsx]

## Sheet: Table S6 3Bout.path
KEGG_A_class	KEGG_B_class	Pathway	out (694)	All (7055)	Pvalue	Qvalue	Pathway ID	Genes	K_IDs
Genetic Information Processing	Translation	Ribosome	93	380	9.18283e-18	1.06521e-15	ko03010	Capana00g000292;Capana00g002601;Capana00g003656;Capana00g004979;Capana00g005060;Capana01g000694;Capana01g001382;Capana01g002187;Capana01g002441;Capana01g002678;Capana01g003259;Capana01g003379;Capana01g003759;Capana01g003891;Capana02g001502;Capana02g001512;Capana02g001588;Capana02g001928;Capana02g002805;Capana02g002961;Capana02g003508;Capana03g000204;Capana03g000519;Capana03g000698;Capana03g001207…	K02953+K02899+K02908+K02957+K02882+K02884+K02953+K02997+K02877+K02863+K02960+K02881+K02940+K02912+K02888+K02955+K02912+K02988+K02868+K02935+K02935+K02957+K02906+K02993+K02900+K02998+K02953+K02964+K02894+K02891+K02902+K02954+K02981+K02918+K02936+K02976+K02997+K02917+K02962+K02875+K02894+K02995+K02879+K02879+K02941+K02870+K02964+K02984+K02998+K02880+K02915+K02882+K02877+K02981+K02973+K02987+K02894+…
Metabolism	Amino acid metabolism	Cysteine and methionine metabolism	27	151	0.00148996	0.082443	ko00270	Capana00g000688;Capana00g004772;Capana01g000048;Capana01g000176;Capana01g000239;Capana01g000552;Capana02g000014;Capana02g002203;Capana02g002462;Capana02g002463;Capana02g002931;Capana03g000047;Capana03g004084;Capana07g001709;Capana07g001711;Capana08g000942;Capana08g002141;Capana09g000540;Capana09g002238;Capana10g001251;Capana10g001736;Capana10g001856;Capana11g001342;Capana12g000016;Capana12g000017…	K05933+K00549+K01761+K20772+K01919+K00016+K05933+K05933+K00831+K00831+K01762+K00058+K01251+K00815+K00815+K13034+K00026+K05933+K00789+K14455+K01762+K00789+K00797+K00558+K00558+K00016+K00815
Metabolism	Metabolism of terpenoids and polyketides	Brassinosteroid biosynthesis	7	20	0.00213215	0.082443	ko00905	Capana02g000811;Capana03g000186;Capana06g001151;Capana07g000855;Capana07g000856;Capana07g001983;Capana09g001603	K09590+K12638+K15639+K09591+K09591+K12639+K09591
Environmental Information Processing	Signal transduction	Plant hormone signal transduction	45	328	0.0126398	0.313521	ko04075	Capana00g001638;Capana00g004517;Capana01g000732;Capana01g003356;Capana01g004352;Capana02g002054;Capana03g000244;Capana03g003555;Capana03g004455;Capana03g004531;Capana03g004568;Capana04g000534;Capana04g000614;Capana05g000206;Capana05g000330;Capana05g001700;Capana06g000110;Capana06g000398;Capana06g001979;Capana06g002186;Capana06g003029;Capana06g003043;Capana07g000391;Capana08g000504;Capana08g001051…	K14515+K14514+K14498+K14500+K13422+K14485+K14484+K14485+K14484+K14509+K14484+K14499+K14495+K14516+K14431+K14516+K14484+K14497+K14488+K14509+K14485+K14493+K14484+K14497+K14496+K14486+K14432+K14487+K14432+K14498+K14484+K13946+K14513+K14506+K14488+K14431+K14491+K14491+K14496+K13464+K13449+K14490+K14487+K14498+K14488
Metabolism	Metabolism of other amino acids	Taurine and hypotaurine metabolism	5	16	0.0157948	0.313521	ko00430	Capana02g003394;Capana03g001097;Capana03g001098;Capana03g001534;Capana08g000129	K10712+K10712+K10712+K01580+K01580
Metabolism	Biosynthesis of other secondary metabolites	Isoquinoline alkaloid biosynthesis	10	49	0.0190055	0.313521	ko00950	Capana00g001172;Capana01g000375;Capana02g003208;Capana03g003727;Capana07g001621;Capana07g001709;Capana07g001711;Capana10g001251;Capana12g001792;MSTRG.2104	K00276+K00276+K00422+K00276+K01593+K00815+K00815+K14455+K15849+K00815
Metabolism	Amino acid metabolism	Phenylalanine metabolism	13	72	0.0219119	0.313521	ko00360	Capana00g001172;Capana00g001445;Capana00g001446;Capana01g000375;Capana03g003727;Capana07g001621;Capana07g001709;Capana07g001711;Capana09g002190;Capana10g001251;Capana11g000470;Capana12g001792;MSTRG.2104	K00276+K22427+K22427+K00276+K00276+K01593+K00815+K00815+K10775+K14455+K01426+K15849+K00815
Metabolism	Amino acid metabolism	Phenylalanine, tyrosine and tryptophan biosynthesis	12	65	0.0230296	0.313521	ko00400	Capana01g001378;Capana01g003114;Capana04g000998;Capana06g000006;Capana07g001709;Capana07g001711;Capana10g001251;Capana11g000660;Capana12g001546;Capana12g001792;MSTRG.2104;MSTRG.23745	K00800+K13832+K01626+K13832+K00815+K00815+K14455+K05359+K00891+K15849+K00815+K15227
Metabolism	Carbohydrate metabolism	Inositol phosphate metabolism	16	97	0.0263955	0.313521	ko00562	Capana00g000826;Capana00g002945;Capana01g001062;Capana02g001187;Capana03g000074;Capana03g002795;Capana04g000448;Capana04g002812;Capana05g002050;Capana06g000824;Capana07g000768;Capana07g000977;Capana09g000201;Capana09g002266;MSTRG.1526;MSTRG.25430	K00921+K00469+K00913+K01092+K00921+K05857+K01106+K00888+K03103+K01099+K00921+K00921+K00469+K00889+K00888+K20279
Metabolism	Metabolism of other amino acids	Selenocompound metabolism	6	25	0.0308588	0.313521	ko00450	Capana00g004772;Capana01g000048;Capana04g002491;Capana08g001762;Capana10g002214;Capana11g000871	K00549+K01761+K00384+K08247+K00384+K11717
Metabolism	Nucleotide metabolism	Purine metabolism	21	140	0.0322752	0.313521	ko00230	Capana00g003379;Capana00g003500;Capana01g000253;Capana01g000254;Capana01g000255;Capana01g000535;Capana01g002999;Capana02g000668;Capana02g001966;Capana02g002668;Capana02g003629;Capana02g003646;Capana03g001387;Capana06g001570;Capana07g000082;Capana08g001816;Capana08g002254;Capana09g001871;Capana09g002205;Capana10g000591;Capana11g002199	K00940+K00856+K01951+K01951+K01951+K00759+K00873+K00860+K01466+K01939+K00939+K10808+K00940+K00948+K01756+K01945+K01952+K00939+K00856+K01488+K00860
Environmental Information Processing	Signal transduction	MAPK signaling pathway - plant	28	199	0.0324332	0.313521	ko04016	Capana00g001638;Capana00g003379;Capana00g004517;Capana01g000176;Capana01g000732;Capana01g004352;Capana02g002479;Capana02g003359;Capana03g001387;Capana03g004531;Capana05g000206;Capana05g001700;Capana06g000398;Capana06g002186;Capana06g002562;Capana08g000504;Capana08g001012;Capana08g001051;Capana08g001958;Capana08g002441;Capana09g002180;Capana12g001078;MSTRG.18968;MSTRG.27099;MSTRG.32436;MSTRG.4272;…	K14515+K00940+K14514+K20772+K14498+K13422+K20547+K02183+K00940+K14509+K14516+K14516+K14497+K14509+K20536+K14497+K13425+K14496+K13414+K14498+K14513+K14496+K13420+K13449+K14498+K13420+K13420+K13447
Metabolism	Amino acid metabolism	Alanine, aspartate and glutamate metabolism	12	69	0.0351895	0.313999	ko00250	Capana00g003863;Capana00g004891;Capana02g002668;Capana03g000071;Capana03g001534;Capana03g003941;Capana04g000864;Capana06g001160;Capana07g000082;Capana08g000129;Capana10g001251;Capana12g000116	K00264+K13566+K01939+K00814+K01580+K17761+K01755+K00814+K01756+K01580+K14455+K00830
Metabolism	Biosynthesis of other secondary metabolites	Tropane, piperidine and pyridine alkaloid biosynthesis	10	57	0.0492323	0.395164	ko00960	Capana00g001172;Capana01g000375;Capana03g003727;Capana06g000175;Capana07g001709;Capana07g001711;Capana10g001251;Capana12g001792;MSTRG.2104;MSTRG.6721	K00276+K00276+K00276+K08081+K00815+K00815+K14455+K15849+K00815+K08081
Metabolism	Metabolism of cofactors and vitamins	Thiamine metabolism	6	28	0.0510989	0.395164	ko00730	Capana00g003194;Capana02g003629;Capana06g002616;Capana09g001871;Capana11g000867;Capana12g002714	K01662+K00939+K03147+K00939+K06949+K01662
Metabolism	Global and overview maps	Metabolic pathways	334	3189	0.0560371	0.406269	ko01100	Capana00g000688;Capana00g000826;Capana00g000875;Capana00g001172;Capana00g001445;Capana00g001446;Capana00g001488;Capana00g001708;Capana00g001947;Capana00g002177;Capana00g002348;Capana00g002433;Capana00g002451;Capana00g002452;Capana00g002551;Capana00g002737;Capana00g002798;Capana00g002800;Capana00g002895;Capana00g002945;Capana00g003106;Capana00g003114;Capana00g003194;Capana00g003302;Capana00g003379…	K05933+K00921+K00700+K00276+K22427+K22427+K00499+K02492+K07964+K00430+K00847+K01051+K13789+K13789+K01228+K00430+K08912+K08912+K00318+K00469+K00799+K09840+K01662+K00901+K00940+K00856+K01188+K00264+K10206+K00430+K02133+K00218+K00799+K00012+K00549+K13566+K00430+K01761+K20772+K08232+K01919+K01951+K01951+K01951+K00276+K00759+K00016+K00913+K12668+K12446+K15919+K00800+K00430+K01188+K01648+K00799+K00873+…
Environmental Information Processing	Signal transduction	Phosphatidylinositol signaling system	16	109	0.0664954	0.453733	ko04070	Capana00g000826;Capana00g003302;Capana01g001062;Capana02g001187;Capana02g003359;Capana03g000074;Capana03g002795;Capana04g000448;Capana04g001604;Capana04g002812;Capana06g000824;Capana07g000768;Capana07g000977;Capana09g002266;MSTRG.1526;MSTRG.25430	K00921+K00901+K00913+K01092+K02183+K00921+K05857+K01106+K13024+K00888+K01099+K00921+K00921+K00889+K00888+K20279
Metabolism	Amino acid metabolism	Glycine, serine and threonine metabolism	16	111	0.0758535	0.469086	ko00260	Capana00g001172;Capana00g001488;Capana01g000375;Capana01g001329;Capana02g001195;Capana02g002462;Capana02g002463;Capana03g000047;Capana03g000284;Capana03g001130;Capana03g003727;Capana04g000809;Capana08g001599;Capana12g000116;Capana12g000245;Capana12g001202	K00276+K00499+K00276+K15919+K02437+K00831+K00831+K00058+K15919+K15893+K00276+K00600+K00382+K00830+K00382+K15919
Metabolism	Global and overview maps	Biosynthesis of secondary metabolites	186	1729	0.076833	0.469086	ko01110	Capana00g000688;Capana00g000875;Capana00g001172;Capana00g001708;Capana00g002177;Capana00g002348;Capana00g002451;Capana00g002452;Capana00g002737;Capana00g002895;Capana00g003114;Capana00g003194;Capana00g003302;Capana00g003379;Capana00g003602;Capana00g003863;Capana00g004123;Capana00g004268;Capana00g004560;Capana00g004772;Capana00g005039;Capana01g000176;Capana01g000375;Capana01g000552;Capana01g001329…	K05933+K00700+K00276+K02492+K00430+K00847+K13789+K13789+K00430+K00318+K09840+K01662+K00901+K00940+K01188+K00264+K10206+K00430+K00218+K00549+K00430+K20772+K00276+K00016+K15919+K00800+K15404+K00430+K08101+K01188+K01648+K00873+K13832+K05933+K09828+K09590+K01092+K02437+K00688+K05933+K00831+K00831+K01792+K00430+K00430+K00430+K00430+K01762+K00588+K00430+K00422+K01785+K01785+K00939+K00430+K00058+K00454+…
Genetic Information Processing	Folding, sorting and degradation	Protein processing in endoplasmic reticulum	40	329	0.0906873	0.525986	ko04141	Capana00g000752;Capana00g002551;Capana00g003610;Capana00g004218;Capana01g000078;Capana01g000572;Capana01g000575;Capana01g001120;Capana01g001657;Capana02g001492;Capana02g002177;Capana02g003579;Capana03g000568;Capana03g001238;Capana03g001241;Capana03g002156;Capana04g000140;Capana04g000179;Capana05g000431;Capana05g001677;Capana06g003065;Capana07g002410;Capana08g001603;Capana08g002266;Capana09g000666…	K14006+K01228+K04079+K13993+K09490+K13993+K13993+K12668+K13993+K10666+K13993+K13993+K10839+K13993+K13993+K04079+K01228+K09487+K13993+K09487+K03347+K04079+K08057+K13993+K13993+K13993+K13993+K04079+K10666+K06689+K11863+K09487+K07342+K10950+K13525+K06689+K03283+K07342+K03283+K03283
Metabolism	Amino acid metabolism	Tyrosine metabolism	12	81	0.0971175	0.536458	ko00350	Capana00g001172;Capana01g000375;Capana02g003208;Capana03g003727;Capana04g000982;Capana07g001621;Capana07g001709;Capana07g001711;Capana10g001251;Capana12g001792;Capana12g002796;MSTRG.2104	K00276+K00276+K00422+K00276+K00121+K01593+K00815+K00815+K14455+K15849+K01555+K00815
Metabolism	Metabolism of cofactors and vitamins	Vitamin B6 metabolism	4	19	0.109578	0.577778	ko00750	Capana02g002462;Capana02g002463;Capana06g000494;MSTRG.13418	K00831+K00831+K08681+K13248
Metabolism	Lipid metabolism	Linoleic acid metabolism	5	30	0.166832	0.841414	ko00591	Capana01g003855;Capana03g000103;MSTRG.10784;MSTRG.22054;MSTRG.22055	K15718+K00454+K15718+K15718+K15718
Metabolism	Glycan biosynthesis and metabolism	Glycosphingolipid biosynthesis - lacto and neolacto series	1	2	0.187076	0.896789	ko00601	Capana02g001975	K01988
Metabolism	Biosynthesis of other secondary metabolites	Phenylpropanoid biosynthesis	28	240	0.193273	0.896789	ko00940	Capana00g002177;Capana00g002737;Capana00g003602;Capana00g004268;Capana00g005039;Capana01g001644;Capana01g002013;Capana02g002746;Capana02g002747;Capana02g002748;Capana02g002779;Capana02g003075;Capana02g003130;Capana02g003648;Capana03g000549;Capana03g001732;Capana03g001733;Capana03g001811;Capana03g001837;Capana03g003406;Capana04g002306;Capana07g001507;Capana08g001159;Capana09g000826;Capana09g002190…	K00430+K00430+K01188+K00430+K00430+K00430+K01188+K00430+K00430+K00430+K00430+K00588+K00430+K00430+K13065+K01904+K01904+K13066+K00430+K00430+K00430+K00430+K09754+K00430+K10775+K09754+K00430+K00430
Metabolism	Carbohydrate metabolism	Butanoate metabolism	5	32	0.201644	0.899643	ko00650	Capana03g001534;Capana03g003199;Capana03g003941;Capana06g001770;Capana08g000129	K01580+K01652+K17761+K01652+K01580
Metabolism	Metabolism of other amino acids	Glutathione metabolism	17	141	0.221357	0.919928	ko00480	Capana00g003106;Capana00g004598;Capana01g000239;Capana01g002551;Capana02g000950;Capana02g003646;Capana03g003600;Capana03g004562;Capana03g004566;Capana06g001731;Capana06g001732;Capana06g003058;Capana08g001520;Capana09g001858;Capana09g001861;Capana11g001342;MSTRG.29618	K00799+K00799+K01919+K00799+K00799+K10808+K00799+K00799+K00799+K00434+K00434+K00799+K00799+K00799+K00799+K00797+K00799
Metabolism	Amino acid metabolism	Arginine and proline metabolism	11	86	0.222052	0.919928	ko00330	Capana00g002895;Capana02g000940;Capana02g002515;Capana02g002998;Capana03g002239;Capana05g001374;Capana10g001251;Capana11g000276;Capana11g000470;Capana11g001342;Capana12g001455	K00318+K00472+K00472+K00472+K00472+K12259+K14455+K12251+K01426+K00797+K10536
Metabolism	Carbohydrate metabolism	Ascorbate and aldarate metabolism	9	70	0.247662	0.933153	ko00053	Capana00g002945;Capana00g004727;Capana01g000177;Capana02g003559;Capana04g001728;Capana04g001730;Capana06g001731;Capana06g001732;Capana09g000201	K00469+K00012+K08232+K16190+K00012+K00012+K00434+K00434+K00469
Metabolism	Metabolism of cofactors and vitamins	Ubiquinone and other terpenoid-quinone biosynthesis	8	61	0.247983	0.933153	ko00130	Capana03g001732;Capana03g001733;Capana03g002899;Capana03g003167;Capana03g003268;Capana07g001709;Capana07g001711;MSTRG.2104	K01904+K01904+K12501+K03183+K12502+K00815+K00815+K00815
Genetic Information Processing	Translation	Ribosome biogenesis in eukaryotes	17	145	0.257219	0.933153	ko03008	Capana00g000134;Capana00g002900;Capana01g000214;Capana02g002345;Capana02g002698;Capana03g000935;Capana03g002188;Capana05g002482;Capana07g000014;Capana07g000015;Capana08g001631;Capana10g002173;Capana10g002444;Capana11g002161;MSTRG.10477;MSTRG.6455;MSTRG.693	K14557+K14545+K07178+K11131+K14544+K11129+K14563+K14565+K14571+K14571+K14564+K14557+K11128+K14549+K14557+K14556+K07936
Metabolism	Biosynthesis of other secondary metabolites	Indole alkaloid biosynthesis	1	3	0.267066	0.933153	ko00901	Capana07g001621	K01593
Metabolism	Carbohydrate metabolism	Starch and sucrose metabolism	18	156	0.271447	0.933153	ko00500	Capana00g000875;Capana00g002348;Capana00g003602;Capana01g002013;Capana02g001891;Capana03g000156;Capana03g002047;Capana03g002552;Capana03g003656;Capana04g000118;Capana04g001643;Capana04g001731;Capana05g000519;Capana05g000525;Capana07g001985;Capana08g000100;Capana08g002556;Capana08g002622	K00700+K00847+K01188+K01188+K00688+K01193+K01087+K01193+K00695+K01176+K01176+K00688+K01187+K01187+K00975+K16055+K00975+K01179
Metabolism	Carbohydrate metabolism	Glyoxylate and dicarboxylate metabolism	14	119	0.27944	0.933153	ko00630	Capana01g001329;Capana02g001195;Capana03g000284;Capana03g001130;Capana04g000809;Capana04g001161;Capana08g001599;Capana08g002141;Capana12g000116;Capana12g000245;Capana12g001202;MSTRG.12351;MSTRG.12356;MSTRG.13354	K15919+K02437+K15919+K15893+K00600+K01601+K00382+K00026+K00830+K00382+K15919+K01602+K01602+K11517
Metabolism	Global and overview maps	Biosynthesis of amino acids	36	331	0.28384	0.933153	ko01230	Capana00g003863;Capana00g004123;Capana00g004772;Capana01g001378;Capana01g002999;Capana01g003114;Capana02g002462;Capana02g002463;Capana03g000047;Capana03g000071;Capana03g000947;Capana03g001381;Capana03g003199;Capana04g000809;Capana04g000864;Capana04g000998;Capana04g002210;Capana05g002275;Capana06g000006;Capana06g000896;Capana06g001160;Capana06g001570;Capana06g001770;Capana07g001709;Capana07g001711…	K00264+K10206+K00549+K00800+K00873+K13832+K00831+K00831+K00058+K00814+K01689+K00134+K01652+K00600+K01755+K01626+K01714+K01687+K13832+K00134+K00814+K00948+K01652+K00815+K00815+K13034+K00765+K00789+K14455+K00789+K05359+K00891+K15849+K00215+K00815+K15227
Metabolism	Energy metabolism	Carbon fixation in photosynthetic organisms	13	112	0.306398	0.933153	ko00710	Capana03g000071;Capana03g001381;Capana04g001161;Capana06g000896;Capana06g001160;Capana07g001846;Capana08g002120;Capana08g002141;Capana09g001676;Capana10g000102;Capana10g001251;MSTRG.12351;MSTRG.12356	K00814+K00134+K01601+K00134+K00814+K01595+K03841+K00026+K00029+K01595+K14455+K01602+K01602
Genetic Information Processing	Folding, sorting and degradation	Protein export	8	65	0.306516	0.933153	ko03060	Capana01g000078;Capana01g002859;Capana04g001581;Capana04g001582;Capana09g000302;Capana12g000083;MSTRG.14451;MSTRG.21771	K09490+K03070+K03070+K03070+K03100+K03109+K07342+K07342
Metabolism	Carbohydrate metabolism	Galactose metabolism	10	84	0.31072	0.933153	ko00052	Capana02g000423;Capana02g002649;Capana02g003387;Capana02g003389;Capana03g000156;Capana03g002552;Capana05g000519;Capana05g000525;Capana05g002154;Capana07g002427	K18819+K18819+K01785+K01785+K01193+K01193+K01187+K01187+K18819+K06617
Metabolism	Metabolism of cofactors and vitamins	One carbon pool by folate	3	20	0.313732	0.933153	ko00670	Capana04g000809;Capana05g002504;Capana12g002614	K00600+K00297+K00297
Metabolism	Carbohydrate metabolism	Glycolysis / Gluconeogenesis	20	182	0.333867	0.934869	ko00010	Capana01g000552;Capana01g002999;Capana02g002723;Capana02g003387;Capana02g003389;Capana03g000947;Capana03g001381;Capana04g000982;Capana05g000740;Capana05g002050;Capana06g000896;Capana08g001016;Capana08g001599;Capana08g002120;Capana12g000245;Capana12g000537;MSTRG.10157;MSTRG.18547;MSTRG.24154;MSTRG.24512	K00016+K00873+K01792+K01785+K01785+K01689+K00134+K00121+K00162+K03103+K00134+K01792+K00382+K03841+K00382+K00895+K00016+K00162+K00627+K00161
Metabolism	Metabolism of cofactors and vitamins	Porphyrin and chlorophyll metabolism	7	58	0.343585	0.934869	ko00860	Capana00g001708;Capana00g004560;Capana01g001797;Capana03g000633;Capana06g001723;Capana06g001725;Capana11g000180	K02492+K00218+K08101+K03428+K13600+K13600+K13071
Metabolism	Metabolism of terpenoids and polyketides	Zeatin biosynthesis	10	88	0.364548	0.934869	ko00908	Capana00g001254;Capana00g004278;Capana01g000129;Capana04g000824;Capana05g000051;Capana05g000070;Capana05g000784;Capana05g000791;Capana09g000731;Capana10g002244	K00279+K13495+K00279+K13495+K00279+K13495+K13495+K13495+K00791+K13495
Metabolism	Carbohydrate metabolism	Pyruvate metabolism	14	127	0.367735	0.934869	ko00620	Capana01g000552;Capana01g002999;Capana02g002206;Capana05g000740;Capana07g001846;Capana08g001599;Capana08g002141;Capana09g001676;Capana10g000102;Capana12g000245;MSTRG.10157;MSTRG.18547;MSTRG.24154;MSTRG.24512	K00016+K00873+K01759+K00162+K01595+K00382+K00026+K00029+K01595+K00382+K00016+K00162+K00627+K00161
Metabolism	Amino acid metabolism	Lysine biosynthesis	3	22	0.369807	0.934869	ko00300	Capana00g004123;Capana04g002210;MSTRG.1614	K10206+K01714+K00215
Metabolism	Carbohydrate metabolism	C5-Branched dibasic acid metabolism	2	13	0.370724	0.934869	ko00660	Capana03g003199;Capana06g001770	K01652+K01652
Metabolism	Metabolism of cofactors and vitamins	Riboflavin metabolism	2	13	0.370724	0.934869	ko00740	Capana06g000820;Capana07g001687	K14379+K00793
Metabolism	Energy metabolism	Nitrogen metabolism	6	51	0.386945	0.955012	ko00910	Capana00g003863;Capana03g003890;Capana04g001896;Capana04g001897;Capana08g002393;Capana11g000042	K00264+K01725+K10534+K10534+K00366+K02575
Metabolism	Biosynthesis of other secondary metabolites	Betalain biosynthesis	1	5	0.404235	0.971291	ko00965	Capana07g001621	K01593
Metabolism	Glycan biosynthesis and metabolism	N-Glycan biosynthesis	7	62	0.410287	0.971291	ko00510	Capana00g002551;Capana01g001120;Capana01g003400;Capana04g000140;Capana06g000544;Capana07g000390;MSTRG.22677	K01228+K12668+K03849+K01228+K00902+K00737+K00902
Metabolism	Carbohydrate metabolism	Citrate cycle (TCA cycle)	9	84	0.446088	0.999957	ko00020	Capana01g002320;Capana05g000740;Capana08g001599;Capana08g002141;Capana11g001244;Capana12g000245;MSTRG.18547;MSTRG.24154;MSTRG.24512	K01648+K00162+K00382+K00026+K01648+K00382+K00162+K00627+K00161
Metabolism	Carbohydrate metabolism	Propanoate metabolism	6	55	0.459496	0.999957	ko00640	Capana01g000552;Capana08g001599;Capana09g000668;Capana12g000245;Capana12g002919;MSTRG.10157	K00016+K00382+K05605+K00382+K00166+K00016
Metabolism	Amino acid metabolism	Lysine degradation	7	65	0.460141	0.999957	ko00310	Capana02g003067;Capana02g003070;Capana07g000830;Capana08g001599;Capana12g000245;MSTRG.18763;MSTRG.31361	K11430+K11430+K14157+K00382+K00382+K18826+K11420
Metabolism	Metabolism of terpenoids and polyketides	Terpenoid backbone biosynthesis	8	76	0.475761	0.999957	ko00900	Capana00g002451;Capana00g002452;Capana00g003194;Capana06g000715;Capana07g002042;Capana09g002331;Capana10g000194;Capana12g002714	K13789+K13789+K01662+K05955+K05356+K13789+K00787+K01662
Metabolism	Biosynthesis of other secondary metabolites	Monobactam biosynthesis	2	16	0.476469	0.999957	ko00261	Capana04g002210;MSTRG.1614	K01714+K00215
Metabolism	Carbohydrate metabolism	Amino sugar and nucleotide sugar metabolism	16	158	0.490671	0.999957	ko00520	Capana00g002348;Capana00g004727;Capana00g004765;Capana01g001230;Capana02g001150;Capana02g001335;Capana02g002479;Capana02g003559;Capana03g002085;Capana04g001728;Capana04g001730;Capana07g001985;Capana08g002001;Capana08g002556;Capana10g000714;Capana10g001513	K00847+K00012+K00326+K12446+K00972+K12448+K20547+K16190+K01183+K00012+K00012+K00975+K15920+K00975+K13648+K08678
Metabolism	Energy metabolism	Sulfur metabolism	5	47	0.49752	0.999957	ko00920	Capana02g000668;Capana04g002572;Capana08g000942;Capana11g002199;MSTRG.28322	K00860+K05907+K13034+K00860+K05907
Metabolism	Amino acid metabolism	Tryptophan metabolism	6	58	0.512507	0.999957	ko00380	Capana03g001194;Capana07g001621;Capana08g000749;Capana08g001599;Capana11g000470;Capana12g000245	K16903+K01593+K11816+K00382+K01426+K00382
Metabolism	Lipid metabolism	Fatty acid biosynthesis	7	70	0.540756	0.999957	ko00061	Capana03g000124;Capana03g000294;Capana06g001834;Capana08g002013;Capana10g002384;Capana11g000629;Capana12g002555	K09458+K18660+K03921+K02372+K00208+K07512+K03921
Metabolism	Lipid metabolism	Biosynthesis of unsaturated fatty acids	4	40	0.563835	0.999957	ko01040	Capana06g001834;Capana12g002555;MSTRG.29393;MSTRG.33281	K03921+K03921+K10256+K10256
Metabolism	Global and overview maps	Carbon metabolism	38	392	0.565492	0.999957	ko01200	Capana01g001329;Capana01g002999;Capana02g001195;Capana02g002462;Capana02g002463;Capana03g000047;Capana03g000071;Capana03g000284;Capana03g000947;Capana03g001130;Capana03g001381;Capana04g000809;Capana04g000982;Capana04g001161;Capana05g000740;Capana05g002504;Capana06g000896;Capana06g001160;Capana06g001570;Capana07g001846;Capana08g000942;Capana08g001599;Capana08g002120;Capana08g002141;Capana09g000668…	K15919+K00873+K02437+K00831+K00831+K00058+K00814+K15919+K01689+K15893+K00134+K00600+K00121+K01601+K00162+K00297+K00134+K00814+K00948+K01595+K13034+K00382+K03841+K00026+K05605+K00029+K01595+K14455+K00830+K00382+K15919+K00297+K01602+K01602+K11517+K00162+K00627+K00161
Metabolism	Metabolism of cofactors and vitamins	Pantothenate and CoA biosynthesis	4	42	0.603517	0.999957	ko00770	Capana03g003199;Capana05g002275;Capana06g001770;Capana08g002841	K01652+K01687+K01652+K02201
Metabolism	Glycan biosynthesis and metabolism	Other types of O-glycan biosynthesis	1	9	0.606438	0.999957	ko00514	Capana06g001153	K03691
Metabolism	Glycan biosynthesis and metabolism	Glycosphingolipid biosynthesis - globo and isoglobo series	1	9	0.606438	0.999957	ko00603	Capana02g001975	K01988
Metabolism	Metabolism of terpenoids and polyketides	Diterpenoid biosynthesis	4	43	0.622517	0.999957	ko00904	Capana05g000709;Capana06g001303;Capana06g001562;Capana12g000079	K04125+K04124+K04123+K17961
Metabolism	Metabolism of terpenoids and polyketides	Carotenoid biosynthesis	6	65	0.627122	0.999957	ko00906	Capana00g003114;Capana03g002170;Capana08g000570;Capana12g000229;Capana12g001449;MSTRG.30128	K09840+K15746+K17913+K15744+K09839+K09842
Metabolism	Carbohydrate metabolism	Pentose and glucuronate interconversions	13	141	0.640329	0.999957	ko00040	Capana00g002433;Capana00g004727;Capana01g003584;Capana02g000528;Capana02g003559;Capana03g003650;Capana04g001728;Capana04g001730;Capana05g000108;Capana06g000917;Capana08g001555;Capana12g002472;MSTRG.4001	K01051+K00012+K01051+K01051+K16190+K01051+K00012+K00012+K01213+K01728+K01051+K01728+K01051
Metabolism	Energy metabolism	Photosynthesis - antenna proteins	3	33	0.643488	0.999957	ko00196	Capana00g002798;Capana00g002800;Capana08g000679	K08912+K08912+K08912
Metabolism	Metabolism of cofactors and vitamins	Biotin metabolism	3	33	0.643488	0.999957	ko00780	Capana03g000124;Capana08g002013;Capana10g002384	K09458+K02372+K00208
Metabolism	Metabolism of other amino acids	beta-Alanine metabolism	7	77	0.644148	0.999957	ko00410	Capana00g001172;Capana01g000375;Capana03g001534;Capana03g003727;Capana05g001374;Capana08g000129;Capana09g000668	K00276+K00276+K01580+K00276+K12259+K01580+K05605
Metabolism	Amino acid metabolism	Valine, leucine and isoleucine biosynthesis	3	34	0.663812	0.999957	ko00290	Capana03g003199;Capana05g002275;Capana06g001770	K01652+K01687+K01652
Metabolism	Lipid metabolism	Steroid biosynthesis	4	46	0.675959	0.999957	ko00100	Capana02g000339;Capana04g000717;Capana04g001402;Capana06g002682	K09828+K00511+K01853+K14424
Metabolism	Amino acid metabolism	Arginine biosynthesis	4	46	0.675959	0.999957	ko00220	Capana03g000071;Capana04g000864;Capana06g001160;Capana10g001251	K00814+K01755+K00814+K14455
Cellular Processes	Transport and catabolism	Phagosome	10	114	0.696165	0.999957	ko04145	Capana00g000826;Capana02g000559;Capana03g000074;Capana07g000768;Capana07g000977;Capana08g001603;Capana10g002148;Capana12g000829;MSTRG.14451;MSTRG.21771	K00921+K04392+K00921+K00921+K00921+K08057+K07375+K07374+K07342+K07342
Metabolism	Biosynthesis of other secondary metabolites	Stilbenoid, diarylheptanoid and gingerol biosynthesis	4	52	0.766393	0.999957	ko00945	Capana02g003075;Capana03g000549;Capana08g001159;Capana10g002483	K00588+K13065+K09754+K09754
Metabolism	Lipid metabolism	Cutin, suberine and wax biosynthesis	4	54	0.791761	0.999957	ko00073	Capana01g001449;Capana05g001099;Capana06g001248;MSTRG.19759	K15404+K17991+K13407+K15404
Metabolism	Amino acid metabolism	Valine, leucine and isoleucine degradation	6	81	0.821465	0.999957	ko00280	Capana03g000294;Capana08g001599;Capana09g000668;Capana12g000245;Capana12g002919;MSTRG.22079	K18660+K00382+K05605+K00382+K00166+K05607
Genetic Information Processing	Replication and repair	Non-homologous end-joining	1	17	0.82838	0.999957	ko03450	Capana11g001422	K03512
Organismal Systems	Environmental adaptation	Plant-pathogen interaction	30	354	0.835032	0.999957	ko04626	Capana00g003610;Capana02g000597;Capana02g002250;Capana02g003359;Capana03g000681;Capana03g001723;Capana03g002156;Capana04g000179;Capana04g000276;Capana04g000346;Capana05g000028;Capana05g001677;Capana06g000923;Capana06g002496;Capana06g002562;Capana07g000527;Capana07g002410;Capana08g001012;Capana08g001958;Capana10g000190;Capana11g000622;Capana11g001853;Capana11g002133;MSTRG.10133;MSTRG.1338;MSTRG.18…	K04079+K13448+K13429+K02183+K04368+K13448+K04079+K09487+K01373+K15397+K13448+K09487+K02358+K13412+K20536+K05391+K04079+K13425+K13414+K04079+K18873+K15397+K09487+K13459+K13429+K13420+K13449+K13420+K13420+K13447
Genetic Information Processing	Replication and repair	Base excision repair	4	59	0.845555	0.999957	ko03410	Capana00g004164;Capana04g000344;Capana06g000377;Capana11g001422	K02335+K01247+K04802+K03512
Genetic Information Processing	Folding, sorting and degradation	RNA degradation	12	156	0.853374	0.999957	ko03018	Capana01g001079;Capana01g002025;Capana02g003522;Capana03g000947;Capana03g004399;Capana05g002262;Capana08g000343;Capana09g000173;Capana09g000443;Capana09g002301;Capana12g000528;MSTRG.29916	K13126+K04077+K00962+K01689+K04077+K04077+K00962+K12602+K12617+K13126+K04077+K12606
Metabolism	Lipid metabolism	Fatty acid elongation	3	47	0.854675	0.999957	ko00062	Capana04g000346;Capana11g000629;Capana11g001853	K15397+K07512+K15397
Metabolism	Global and overview maps	2-Oxocarboxylic acid metabolism	6	85	0.854877	0.999957	ko01210	Capana03g000071;Capana03g003199;Capana05g002275;Capana06g001160;Capana06g001770;Capana10g001251	K00814+K01652+K01687+K00814+K01652+K14455
Metabolism	Global and overview maps	Fatty acid metabolism	9	122	0.860628	0.999957	ko01212	Capana03g000124;Capana03g000294;Capana06g001834;Capana08g002013;Capana10g002384;Capana11g000629;Capana12g002555;MSTRG.29393;MSTRG.33281	K09458+K18660+K03921+K02372+K00208+K07512+K03921+K10256+K10256
Metabolism	Metabolism of other amino acids	Cyanoamino acid metabolism	4	62	0.871838	0.999957	ko00460	Capana00g003602;Capana01g002013;Capana04g000809;Capana08g000942	K01188+K01188+K00600+K13034
Genetic Information Processing	Folding, sorting and degradation	SNARE interactions in vesicular transport	3	50	0.882192	0.999957	ko04130	Capana01g003579;MSTRG.10663;MSTRG.1276	K08495+K08505+K08486
Genetic Information Processing	Translation	RNA transport	21	266	0.885394	0.999957	ko03013	Capana00g000046;Capana00g003677;Capana01g001079;Capana01g001372;Capana01g003349;Capana02g001212;Capana02g001944;Capana02g003153;Capana03g000354;Capana03g001153;Capana03g002127;Capana06g000349;Capana06g002039;Capana07g001243;Capana07g001244;Capana09g002301;Capana10g000216;Capana11g000046;MSTRG.1039;MSTRG.1427;MSTRG.693	K14318+K14305+K13126+K03242+K03253+K14312+K03251+K14307+K13137+K10577+K14324+K00784+K14293+K14300+K14300+K13126+K14325+K03231+K14289+K00784+K07936
Genetic Information Processing	Translation	Aminoacyl-tRNA biosynthesis	6	90	0.889246	0.999957	ko00970	Capana01g003096;Capana05g000554;Capana09g001553;Capana10g000260;Capana12g000513;MSTRG.27674	K01870+K01880+K01876+K02433+K01867+K01887
Environmental Information Processing	Membrane transport	ABC transporters	2	37	0.891435	0.999957	ko02010	Capana00g003301;Capana09g002235	K05658+K05658
Metabolism	Nucleotide metabolism	Pyrimidine metabolism	5	78	0.893787	0.999957	ko00240	Capana00g003379;Capana02g003646;Capana03g001387;Capana06g000220;Capana11g000358	K00940+K10808+K00940+K16904+K13421
Metabolism	Lipid metabolism	alpha-Linolenic acid metabolism	5	78	0.893787	0.999957	ko00592	Capana02g003469;Capana03g000103;Capana04g000454;Capana07g000375;Capana08g001808	K10529+K00454+K01723+K05894+K05894
Metabolism	Glycan biosynthesis and metabolism	Glycosaminoglycan degradation	1	22	0.89789	0.999957	ko00531	Capana00g001947	K07964
Metabolism	Biosynthesis of other secondary metabolites	Flavonoid biosynthesis	4	68	0.91302	0.999957	ko00941	Capana02g003075;Capana03g000549;Capana08g001159;Capana10g002483	K00588+K13065+K09754+K09754
Organismal Systems	Environmental adaptation	Circadian rhythm - plant	4	68	0.91302	0.999957	ko04712	Capana00g003179;Capana00g003873;Capana03g003827;Capana04g001057	K12125+K16240+K12119+K12118
Metabolism	Amino acid metabolism	Histidine metabolism	1	25	0.925237	0.999957	ko00340	Capana08g001868	K00765
Cellular Processes	Transport and catabolism	Peroxisome	8	127	0.941185	0.999957	ko04146	Capana00g001763;Capana02g003373;Capana03g001496;Capana06g002288;Capana12g000116;Capana12g002813;MSTRG.13354;MSTRG.30415	K06664+K12663+K13347+K04564+K00830+K11147+K11517+K13339
Genetic Information Processing	Folding, sorting and degradation	Proteasome	4	75	0.945849	0.999957	ko03050	Capana03g000057;Capana07g001495;Capana07g002433;MSTRG.31519	K03061+K03036+K06699+K02736
Metabolism	Metabolism of cofactors and vitamins	Nicotinate and nicotinamide metabolism	1	32	0.963895	0.999957	ko00760	Capana04g001553	K00858
Metabolism	Lipid metabolism	Glycerophospholipid metabolism	7	123	0.965016	0.999957	ko00564	Capana00g003302;Capana04g000535;Capana05g000335;Capana06g001109;Capana06g002300;Capana08g000936;Capana08g001528	K00901+K15728+K13508+K00550+K00006+K13508+K13511
Cellular Processes	Transport and catabolism	Endocytosis	17	250	0.965417	0.999957	ko04144	Capana00g004847;Capana02g000396;Capana02g002772;Capana07g001492;Capana07g001807;Capana07g002315;Capana08g001115;Capana08g001275;Capana09g002266;Capana11g002184;Capana12g002155;MSTRG.2048;MSTRG.21413;MSTRG.23549;MSTRG.27941;MSTRG.32061;MSTRG.33049	K07904+K12486+K19476+K18443+K07904+K12483+K07904+K12196+K00889+K18443+K12198+K12471+K03283+K03283+K04646+K03283+K10591
Metabolism	Lipid metabolism	Glycerolipid metabolism	4	83	0.96926	0.999957	ko00561	Capana00g003302;Capana04g000535;Capana05g000335;Capana08g000936	K00901+K15728+K13508+K13508
Metabolism	Energy metabolism	Oxidative phosphorylation	16	243	0.972739	0.999957	ko00190	Capana00g004323;Capana01g003392;Capana02g002193;Capana03g000535;Capana03g003081;Capana03g003995;Capana06g001128;Capana06g002649;Capana07g000268;Capana07g000474;Capana07g000909;Capana08g002146;Capana09g000062;Capana09g000212;Capana09g001830;Capana12g001382	K02133+K03955+K02115+K01507+K02115+K02111+K01507+K00417+K01535+K03883+K01535+K01507+K01535+K02140+K01507+K02113
Metabolism	Carbohydrate metabolism	Pentose phosphate pathway	3	73	0.979481	0.999957	ko00030	Capana06g001570;Capana08g002120;Capana12g000537	K00948+K03841+K00895
Genetic Information Processing	Translation	mRNA surveillance pathway	9	159	0.979611	0.999957	ko03015	Capana00g000500;Capana01g001079;Capana01g002598;Capana03g002127;Capana04g002886;Capana05g000175;Capana07g001301;Capana09g002301;Capana10g000216	K06269+K13126+K11584+K14324+K11584+K14411+K11584+K13126+K14325
Metabolism	Lipid metabolism	Sphingolipid metabolism	1	39	0.982577	0.999957	ko00600	Capana02g002033	K04718
Genetic Information Processing	Transcription	RNA polymerase	4	95	0.987382	0.999957	ko03020	Capana05g000004;Capana10g002526;Capana12g002914;MSTRG.26661	K03013+K03021+K03026+K03006
Metabolism	Metabolism of terpenoids and polyketides	Sesquiterpenoid and triterpenoid biosynthesis	4	96	0.988308	0.999957	ko00909	Capana04g000717;Capana07g001416;Capana08g001669;Capana09g000395	K00511+K15803+K14182+K15803
Metabolism	Carbohydrate metabolism	Fructose and mannose metabolism	3	85	0.99232	0.999957	ko00051	Capana00g002348;Capana08g002120;Capana12g000537	K00847+K03841+K00895
Metabolism	Glycan biosynthesis and metabolism	Various types of N-glycan biosynthesis	1	47	0.992431	0.999957	ko00513	Capana01g001120	K12668
Genetic Information Processing	Replication and repair	DNA replication	4	116	0.997582	0.999957	ko03030	Capana00g004164;Capana06g000377;Capana11g001218;MSTRG.2817	K02335+K04802+K07466+K10743
Genetic Information Processing	Replication and repair	Mismatch repair	3	101	0.998034	0.999957	ko03430	Capana02g001967;Capana06g000377;Capana11g001218	K07456+K04802+K07466
Metabolism	Energy metabolism	Photosynthesis	6	153	0.99829	0.999957	ko00195	Capana02g001241;Capana02g002193;Capana03g003081;Capana03g003995;Capana12g001382;MSTRG.31666	K08906+K02115+K02115+K02111+K02113+K02639
Genetic Information Processing	Replication and repair	Homologous recombination	5	141	0.998753	0.999957	ko03440	Capana00g004164;Capana01g000747;Capana01g001683;Capana11g001218;MSTRG.4228	K02335+K10875+K10879+K07466+K10901
Genetic Information Processing	Replication and repair	Nucleotide excision repair	4	134	0.999455	0.999957	ko03420	Capana00g004164;Capana03g000568;Capana06g000377;Capana11g001218	K02335+K10839+K04802+K07466
Metabolism	Lipid metabolism	Fatty acid degradation	1	77	0.999671	0.999957	ko00071	Capana04g000982	K00121
Genetic Information Processing	Transcription	Spliceosome	12	281	0.999869	0.999957	ko03040	Capana02g003550;Capana03g001896;Capana08g000912;Capana08g001120;Capana11g000560;Capana12g002678;MSTRG.16713;MSTRG.21413;MSTRG.23549;MSTRG.24910;MSTRG.32061;MSTRG.6701	K12741+K12859+K11086+K12893+K12893+K12818+K11097+K03283+K03283+K12837+K03283+K11098
Genetic Information Processing	Folding, sorting and degradation	Ubiquitin mediated proteolysis	7	217	0.999957	0.999957	ko04120	Capana03g001153;Capana03g001765;Capana06g003065;Capana09g002065;Capana10g000864;MSTRG.19796;MSTRG.33049	K10577+K03363+K03347+K10590+K06689+K06689+K10591
