# Supplementary material for: Antioxidant activation, cell wall reinforcement, and reactive oxygen species regulation promote resistance to waterlogging stress in hot pepper (Capsicum annuum L.)
Source: BMC Plant Biol. 2022 Sep 1;22:425. doi: 10.1186/s12870-022-03807-2 (PMC9434832; doi:10.1186/s12870-022-03807-2)
Supplement: Supplementary file 10 — Additional file 10: Table S7. The KEGG enrichment of 1,989 specific DEGs compared the control and treatment samples taken at the same time point. [file 12870_2022_3807_MOESM10_ESM.xlsx]

## Sheet: Table S7 3Dout.path
KEGG_A_class	KEGG_B_class	Pathway	out (348)	All (7055)	Pvalue	Qvalue	Pathway ID	Genes	K_IDs
Metabolism	Biosynthesis of other secondary metabolites	Phenylpropanoid biosynthesis	35	240	5.03116e-09	5.58458e-07	ko00940	Capana00g000651;Capana00g002157;Capana00g002778;Capana00g002906;Capana00g002932;Capana00g004797;Capana01g002013;Capana01g003803;Capana01g004380;Capana02g000688;Capana02g002192;Capana02g002380;Capana02g002745;Capana02g002746;Capana02g002748;Capana02g003649;Capana03g000357;Capana03g000734;Capana03g001834;Capana03g001836;Capana03g002205;Capana04g000154;Capana05g000110;Capana05g002455;Capana05g002560…	K05349+K01188+K00430+K01188+K01188+K00430+K01188+K00430+K00430+K00430+K00430+K00430+K00430+K00430+K00430+K00430+K18368+K05350+K00430+K00430+K00430+K00430+K05349+K00430+K10775+K05349+K05349+K01904+K00430+K00430+K00430+K13065+K00430+K00430+K13065
Metabolism	Global and overview maps	Biosynthesis of secondary metabolites	121	1729	6.90393e-06	0.000383168	ko01110	Capana00g000503;Capana00g000651;Capana00g002157;Capana00g002778;Capana00g002906;Capana00g002932;Capana00g003085;Capana00g003114;Capana00g003127;Capana00g003786;Capana00g004797;Capana01g000175;Capana01g000832;Capana01g001179;Capana01g001394;Capana01g001736;Capana01g001737;Capana01g001748;Capana01g002013;Capana01g002809;Capana01g003803;Capana01g004380;Capana01g004388;Capana02g000541;Capana02g000688…	K08099+K05349+K01188+K00430+K01188+K01188+K09841+K09840+K04125+K01580+K00430+K20772+K04123+K00422+K14423+K01114+K01114+K15472+K01188+K04125+K00430+K00430+K00422+K01602+K00430+K09828+K14760+K01568+K00430+K00430+K09587+K00430+K00430+K00430+K15397+K00430+K01193+K12638+K18368+K05350+K01638+K01581+K00430+K00430+K14173+K00430+K10528+K10528+K00695+K00276+K00895+K00430+K01762+K01601+K03841+K01853+K18857+…
Metabolism	Metabolism of terpenoids and polyketides	Brassinosteroid biosynthesis	7	20	2.96882e-05	0.00109846	ko00905	Capana02g002685;Capana03g000186;Capana07g000856;Capana09g000355;Capana11g002037;Capana11g002038;Capana11g002039	K09587+K12638+K09591+K15639+K15639+K15639+K15639
Metabolism	Global and overview maps	Metabolic pathways	189	3189	0.000293981	0.00815796	ko01100	Capana00g000503;Capana00g000651;Capana00g001493;Capana00g001895;Capana00g002157;Capana00g002331;Capana00g002778;Capana00g002906;Capana00g002932;Capana00g003085;Capana00g003114;Capana00g003786;Capana00g004460;Capana00g004598;Capana00g004665;Capana00g004797;Capana01g000175;Capana01g000276;Capana01g000832;Capana01g001179;Capana01g001230;Capana01g001394;Capana01g001736;Capana01g001737;Capana01g002013…	K08099+K05349+K08967+K00799+K01188+K02201+K00430+K01188+K01188+K09841+K09840+K01580+K06119+K00799+K00799+K00430+K20772+K01784+K04123+K00422+K12446+K14423+K01114+K01114+K01188+K01897+K01915+K05605+K00430+K00432+K00306+K00430+K00422+K01602+K00430+K00472+K01673+K09828+K14760+K01568+K00430+K02115+K01759+K05907+K01728+K00430+K20547+K00434+K19355+K09587+K00430+K00430+K00430+K15397+K01110+K00763+K10712+…
Metabolism	Energy metabolism	Nitrogen metabolism	9	51	0.00075302	0.0146	ko00910	Capana00g005037;Capana01g003049;Capana02g000986;Capana05g000208;Capana06g000537;Capana06g000538;Capana06g000539;Capana09g001791;Capana11g001282	K00284+K01915+K01673+K01915+K02575+K02575+K02575+K01673+K01673
Metabolism	Metabolism of other amino acids	Taurine and hypotaurine metabolism	5	16	0.000789192	0.0146	ko00430	Capana00g003786;Capana02g003394;Capana03g001097;Capana03g001098;Capana12g002824	K01580+K10712+K10712+K10712+K01580
Metabolism	Carbohydrate metabolism	Starch and sucrose metabolism	17	156	0.00167776	0.0255305	ko00500	Capana00g000651;Capana00g002157;Capana00g002906;Capana00g002932;Capana01g002013;Capana03g000156;Capana03g000734;Capana03g003656;Capana04g001643;Capana05g000110;Capana05g000519;Capana06g000674;Capana06g000675;Capana07g000730;Capana08g000100;Capana09g000138;Capana11g001904	K05349+K01188+K01188+K01188+K01188+K01193+K05350+K00695+K01176+K05349+K01187+K05349+K05349+K00695+K16055+K00695+K00688
Environmental Information Processing	Signal transduction	MAPK signaling pathway - plant	20	199	0.00184004	0.0255305	ko04016	Capana00g001638;Capana00g002230;Capana00g002391;Capana01g000175;Capana02g001713;Capana02g002479;Capana03g003663;Capana05g000290;Capana05g000704;Capana05g001700;Capana05g002434;Capana06g000398;Capana06g001594;Capana08g001513;Capana08g002192;Capana09g001847;Capana12g002103;MSTRG.27099;MSTRG.33714;MSTRG.4233	K14515+K14516+K14498+K20772+K13420+K20547+K14509+K13420+K13420+K14516+K14509+K14497+K14498+K13447+K13449+K13449+K14516+K13449+K03781+K20547
Environmental Information Processing	Signal transduction	Plant hormone signal transduction	28	328	0.00302744	0.0345856	ko04075	Capana00g001638;Capana00g002230;Capana00g002391;Capana01g000109;Capana02g003021;Capana03g000117;Capana03g000311;Capana03g003663;Capana03g004567;Capana04g000218;Capana04g000406;Capana05g000024;Capana05g001700;Capana05g002434;Capana06g000398;Capana06g001308;Capana06g001594;Capana07g000750;Capana08g001380;Capana08g002192;Capana08g002704;Capana09g000144;Capana09g001847;Capana10g002376;Capana11g001454…	K14515+K14516+K14498+K14486+K14487+K13464+K14484+K14509+K14484+K14488+K14503+K14508+K14516+K14509+K14497+K14484+K14498+K13464+K14490+K13449+K13946+K13464+K13449+K14431+K14492+K14516+K13449+K14490
Metabolism	Metabolism of other amino acids	Cyanoamino acid metabolism	9	62	0.00311582	0.0345856	ko00460	Capana00g000651;Capana00g002157;Capana00g002906;Capana00g002932;Capana01g002013;Capana03g000734;Capana05g000110;Capana06g000674;Capana06g000675	K05349+K01188+K01188+K01188+K01188+K05350+K05349+K05349+K05349
Metabolism	Metabolism of other amino acids	Glutathione metabolism	14	141	0.0094815	0.0956769	ko00480	Capana00g001895;Capana00g004598;Capana00g004665;Capana01g003981;Capana02g002558;Capana03g001540;Capana03g003600;Capana07g002012;Capana09g001761;Capana09g001860;Capana09g001881;Capana10g001792;Capana11g001532;MSTRG.29619	K00799+K00799+K00799+K00432+K00434+K01581+K00799+K00799+K00799+K00799+K00434+K00799+K00799+K00799
Metabolism	Amino acid metabolism	Alanine, aspartate and glutamate metabolism	8	69	0.0195469	0.180604	ko00250	Capana00g003786;Capana01g003049;Capana03g000070;Capana05g000208;Capana07g000082;Capana09g000225;Capana10g001251;Capana12g002824	K01580+K01915+K00814+K01915+K01756+K01956+K14455+K01580
Metabolism	Biosynthesis of other secondary metabolites	Tropane, piperidine and pyridine alkaloid biosynthesis	7	57	0.0211519	0.180604	ko00960	Capana00g004780;Capana03g003724;Capana09g001680;Capana10g001251;Capana10g001396;MSTRG.6720;MSTRG.6721	K05354+K00276+K08081+K14455+K08081+K08081+K08081
Environmental Information Processing	Membrane transport	ABC transporters	5	37	0.033776	0.267795	ko02010	Capana00g004148;Capana01g001066;Capana02g003432;Capana03g002685;Capana11g000312	K05658+K05658+K05658+K05658+K05658
Cellular Processes	Transport and catabolism	Peroxisome	11	127	0.0483727	0.357958	ko04146	Capana00g003559;Capana01g002806;Capana01g004056;Capana03g004100;Capana05g000152;Capana06g000595;Capana06g002374;Capana10g000115;Capana10g000134;MSTRG.13354;MSTRG.33714	K13347+K01897+K00306+K01897+K11147+K13356+K04564+K04565+K11517+K11517+K03781
Metabolism	Carbohydrate metabolism	Glyoxylate and dicarboxylate metabolism	10	119	0.0684932	0.428083	ko00630	Capana00g005037;Capana01g003049;Capana02g000541;Capana03g001353;Capana04g001161;Capana05g000208;Capana10g000134;Capana12g000245;MSTRG.13354;MSTRG.33714	K00284+K01915+K01602+K01638+K01601+K01915+K11517+K00382+K11517+K03781
Metabolism	Glycan biosynthesis and metabolism	Other types of O-glycan biosynthesis	2	9	0.0694189	0.428083	ko00514	Capana03g000392;Capana08g000897	K18134+K13667
Metabolism	Glycan biosynthesis and metabolism	Glycosphingolipid biosynthesis - globo and isoglobo series	2	9	0.0694189	0.428083	ko00603	Capana05g000672;Capana12g002599	K07407+K12373
Metabolism	Lipid metabolism	Steroid biosynthesis	5	46	0.0744886	0.435171	ko00100	Capana01g001394;Capana02g001326;Capana04g001402;Capana10g002344;Capana12g000295	K14423+K09828+K01853+K14674+K08246
Genetic Information Processing	Folding, sorting and degradation	Protein processing in endoplasmic reticulum	22	329	0.0886705	0.486672	ko04141	Capana00g004545;Capana01g000078;Capana01g000574;Capana01g001657;Capana02g003579;Capana03g000552;Capana03g001016;Capana03g001908;Capana04g000055;Capana05g000431;Capana06g000385;Capana06g000386;Capana06g003065;Capana08g001522;Capana08g002262;Capana08g002630;Capana10g000376;Capana10g000377;MSTRG.18200;MSTRG.23549;MSTRG.26731;MSTRG.5638	K10666+K09490+K13993+K13993+K13993+K03283+K13993+K13993+K12666+K13993+K13993+K13993+K03347+K09490+K13993+K14016+K10666+K10666+K13525+K03283+K13993+K13993
Metabolism	Metabolism of terpenoids and polyketides	Sesquiterpenoid and triterpenoid biosynthesis	8	96	0.100417	0.486672	ko00909	Capana01g001748;Capana03g002115;Capana09g000396;Capana09g000401;Capana12g000699;Capana12g002416;Capana12g002421;Capana12g002433	K15472+K14173+K15803+K15813+K15891+K14182+K15472+K15472
Metabolism	Glycan biosynthesis and metabolism	Other glycan degradation	3	23	0.101683	0.486672	ko00511	Capana02g002564;Capana03g002469;Capana12g002599	K01191+K01206+K12373
Metabolism	Carbohydrate metabolism	Inositol phosphate metabolism	8	97	0.105027	0.486672	ko00562	Capana01g001736;Capana01g001737;Capana02g003044;Capana03g001689;Capana05g002050;Capana06g002672;Capana09g000201;MSTRG.25430	K01114+K01114+K01110+K00913+K03103+K00921+K00469+K20279
Organismal Systems	Environmental adaptation	Plant-pathogen interaction	23	354	0.105226	0.486672	ko04626	Capana00g001378;Capana02g001713;Capana02g002251;Capana02g002775;Capana02g003480;Capana05g000028;Capana05g000290;Capana05g000704;Capana06g000196;Capana08g001176;Capana08g001513;Capana08g002192;Capana09g001847;Capana11g000407;Capana11g000719;Capana12g000255;MSTRG.10108;MSTRG.10133;MSTRG.19049;MSTRG.27099;MSTRG.31268;MSTRG.31269;MSTRG.31395	K13459+K13420+K13429+K15397+K05391+K13448+K13420+K13420+K13456+K13412+K13447+K13449+K13449+K13448+K15397+K13456+K13459+K13459+K13459+K13449+K13459+K13459+K13459
Metabolism	Lipid metabolism	Ether lipid metabolism	3	30	0.182402	0.781296	ko00565	Capana01g001736;Capana01g001737;Capana10g002344	K01114+K01114+K14674
Metabolism	Lipid metabolism	alpha-Linolenic acid metabolism	6	78	0.186044	0.781296	ko00592	Capana03g003512;Capana03g003513;Capana04g001422;Capana08g002493;Capana10g000295;Capana10g002344	K10528+K10528+K18857+K01723+K01723+K14674
Metabolism	Amino acid metabolism	Arginine biosynthesis	4	46	0.190045	0.781296	ko00220	Capana01g003049;Capana03g000070;Capana05g000208;Capana10g001251	K01915+K00814+K01915+K14455
Metabolism	Amino acid metabolism	Tyrosine metabolism	6	81	0.209146	0.827062	ko00350	Capana01g001179;Capana01g004388;Capana03g003724;Capana04g001422;Capana10g001251;Capana10g001589	K00422+K00422+K00276+K18857+K14455+K07253
Metabolism	Biosynthesis of other secondary metabolites	Isoquinoline alkaloid biosynthesis	4	49	0.221181	0.827062	ko00950	Capana01g001179;Capana01g004388;Capana03g003724;Capana10g001251	K00422+K00422+K00276+K14455
Metabolism	Biosynthesis of other secondary metabolites	Betalain biosynthesis	1	5	0.22353	0.827062	ko00965	Capana01g003523	K15777
Metabolism	Glycan biosynthesis and metabolism	Glycosphingolipid biosynthesis - ganglio series	1	6	0.261858	0.910351	ko00604	Capana12g002599	K12373
Metabolism	Lipid metabolism	Fatty acid biosynthesis	5	70	0.262444	0.910351	ko00061	Capana01g002806;Capana03g002638;Capana03g004100;Capana06g002092;Capana11g000629	K01897+K09458+K01897+K03921+K07512
Metabolism	Glycan biosynthesis and metabolism	Glycosaminoglycan degradation	2	22	0.296292	0.957797	ko00531	Capana03g000853;Capana12g002599	K07964+K12373
Metabolism	Lipid metabolism	Arachidonic acid metabolism	2	22	0.296292	0.957797	ko00590	Capana01g003981;Capana10g002344	K00432+K14674
Metabolism	Lipid metabolism	Sphingolipid metabolism	3	39	0.302008	0.957797	ko00600	Capana05g000672;Capana10g000495;Capana11g001694	K07407+K04712+K04713
Metabolism	Metabolism of terpenoids and polyketides	Terpenoid backbone biosynthesis	5	76	0.320609	0.988546	ko00900	Capana08g001733;Capana10g002239;Capana12g000699;Capana12g002714;MSTRG.28807	K00991+K03527+K15891+K01662+K15892
Metabolism	Nucleotide metabolism	Pyrimidine metabolism	5	78	0.340365	0.999999	ko00240	Capana04g000376;Capana06g000102;Capana06g000220;Capana06g001920;Capana09g000225	K01520+K01489+K16904+K03787+K01956
Metabolism	Metabolism of terpenoids and polyketides	Diterpenoid biosynthesis	3	43	0.356891	0.999999	ko00904	Capana00g003127;Capana01g000832;Capana01g002809	K04125+K04123+K04125
Metabolism	Carbohydrate metabolism	Galactose metabolism	5	84	0.39995	0.999999	ko00052	Capana01g000276;Capana03g000156;Capana05g000237;Capana05g000519;Capana05g000672	K01784+K01193+K00850+K01187+K07407
Metabolism	Lipid metabolism	Fatty acid elongation	3	47	0.411173	0.999999	ko00062	Capana02g002775;Capana11g000629;Capana11g000719	K15397+K07512+K15397
Metabolism	Glycan biosynthesis and metabolism	Various types of N-glycan biosynthesis	3	47	0.411173	0.999999	ko00513	Capana04g000055;Capana11g001846;Capana12g002599	K12666+K14413+K12373
Metabolism	Lipid metabolism	Linoleic acid metabolism	2	30	0.439789	0.999999	ko00591	Capana01g003855;Capana10g002344	K15718+K14674
Metabolism	Amino acid metabolism	Cysteine and methionine metabolism	8	151	0.470087	0.999999	ko00270	Capana00g001493;Capana01g000175;Capana03g003823;Capana04g000721;Capana06g001572;Capana10g001251;Capana10g001736;Capana10g001856	K08967+K20772+K08967+K01762+K01251+K14455+K01762+K00789
Metabolism	Carbohydrate metabolism	Butanoate metabolism	2	32	0.473245	0.999999	ko00650	Capana00g003786;Capana12g002824	K01580+K01580
Metabolism	Metabolism of cofactors and vitamins	Nicotinate and nicotinamide metabolism	2	32	0.473245	0.999999	ko00760	Capana02g003080;Capana06g001920	K00763+K03787
Metabolism	Amino acid metabolism	Phenylalanine metabolism	4	72	0.477991	0.999999	ko00360	Capana03g003724;Capana05g002560;Capana10g001251;Capana10g001589	K00276+K10775+K14455+K07253
Metabolism	Energy metabolism	Carbon fixation in photosynthetic organisms	6	112	0.478221	0.999999	ko00710	Capana02g000541;Capana03g000070;Capana04g001161;Capana04g001331;Capana07g000319;Capana10g001251	K01602+K00814+K01601+K03841+K05298+K14455
Metabolism	Energy metabolism	Photosynthesis - antenna proteins	2	33	0.489517	0.999999	ko00196	Capana07g001245;Capana09g001520	K08913+K08915
Metabolism	Lipid metabolism	Cutin, suberine and wax biosynthesis	3	54	0.502178	0.999999	ko00073	Capana04g002459;Capana06g000595;Capana08g000137	K15404+K13356+K17991
Metabolism	Metabolism of terpenoids and polyketides	Monoterpenoid biosynthesis	1	14	0.507794	0.999999	ko00902	MSTRG.30904	K20618
Genetic Information Processing	Replication and repair	DNA replication	6	116	0.5127	0.999999	ko03030	Capana01g003304;Capana02g001557;Capana02g002839;Capana03g000868;Capana07g000266;Capana08g002606	K10756+K02541+K10747+K07466+K02209+K02212
Metabolism	Carbohydrate metabolism	Amino sugar and nucleotide sugar metabolism	8	158	0.52199	0.999999	ko00520	Capana01g000276;Capana01g001230;Capana02g002479;Capana08g000998;Capana08g000999;Capana12g002599;MSTRG.31359;MSTRG.4233	K01784+K12446+K20547+K01183+K01183+K12373+K01209+K20547
Metabolism	Metabolism of other amino acids	beta-Alanine metabolism	4	77	0.531139	0.999999	ko00410	Capana00g003786;Capana01g003333;Capana03g003724;Capana12g002824	K01580+K05605+K00276+K01580
Metabolism	Carbohydrate metabolism	Pentose and glucuronate interconversions	7	141	0.548613	0.999999	ko00040	Capana02g002233;Capana03g001297;Capana03g002538;Capana03g003061;Capana03g004218;Capana08g001455;Capana10g001318	K01728+K01728+K01051+K01728+K01213+K01051+K01051
Metabolism	Metabolism of cofactors and vitamins	Porphyrin and chlorophyll metabolism	3	58	0.550858	0.999999	ko00860	Capana00g000503;Capana07g002472;Capana08g001703	K08099+K01749+K01885
Genetic Information Processing	Replication and repair	Mismatch repair	5	101	0.561943	0.999999	ko03430	Capana01g003304;Capana02g002839;Capana03g000868;Capana03g002323;Capana03g002324	K10756+K10747+K07466+K08736+K08736
Genetic Information Processing	Replication and repair	Base excision repair	3	59	0.562584	0.999999	ko03410	Capana02g002839;Capana07g001352;Capana10g000607	K10747+K01246+K01246
Metabolism	Amino acid metabolism	Valine, leucine and isoleucine degradation	4	81	0.571675	0.999999	ko00280	Capana01g003333;Capana06g000699;Capana12g000245;MSTRG.9722	K05605+K00253+K00382+K00253
Genetic Information Processing	Translation	Ribosome biogenesis in eukaryotes	7	145	0.578708	0.999999	ko03008	Capana00g002900;Capana02g002345;Capana02g002416;Capana03g002188;Capana07g000015;Capana08g001631;MSTRG.25828	K14545+K11131+K03264+K14563+K14571+K14564+K14564
Metabolism	Metabolism of cofactors and vitamins	Ubiquinone and other terpenoid-quinone biosynthesis	3	61	0.585471	0.999999	ko00130	Capana02g001388;Capana07g000029;Capana10g000567	K14760+K01904+K03809
Metabolism	Lipid metabolism	Glycerolipid metabolism	4	83	0.591195	0.999999	ko00561	Capana00g004460;Capana05g000672;Capana10g002068;Capana10g002344	K06119+K07407+K09480+K14674
Metabolism	Carbohydrate metabolism	Fructose and mannose metabolism	4	85	0.610184	0.999999	ko00051	Capana02g002650;Capana04g000028;Capana04g001331;Capana05g000237	K19355+K00895+K03841+K00850
Metabolism	Metabolism of cofactors and vitamins	Vitamin B6 metabolism	1	19	0.618014	0.999999	ko00750	Capana06g001195	K01733
Metabolism	Metabolism of cofactors and vitamins	Pantothenate and CoA biosynthesis	2	42	0.620947	0.999999	ko00770	Capana00g002331;Capana05g002275	K02201+K01687
Metabolism	Amino acid metabolism	Lysine degradation	3	65	0.628896	0.999999	ko00310	Capana01g004056;Capana12g000245;MSTRG.18763	K00306+K00382+K18826
Metabolism	Amino acid metabolism	Phenylalanine, tyrosine and tryptophan biosynthesis	3	65	0.628896	0.999999	ko00400	Capana05g000532;Capana10g001116;Capana10g001251	K01736+K13832+K14455
Metabolism	Metabolism of terpenoids and polyketides	Carotenoid biosynthesis	3	65	0.628896	0.999999	ko00906	Capana00g003085;Capana00g003114;Capana11g000422	K09841+K09840+K09842
Metabolism	Carbohydrate metabolism	Ascorbate and aldarate metabolism	3	70	0.678627	0.999999	ko00053	Capana02g002558;Capana09g000201;Capana09g001881	K00434+K00469+K00434
Metabolism	Carbohydrate metabolism	Glycolysis / Gluconeogenesis	8	182	0.68239	0.999999	ko00010	Capana02g001814;Capana04g000028;Capana04g001331;Capana04g001422;Capana05g000237;Capana05g000670;Capana05g002050;Capana12g000245	K01568+K00895+K03841+K18857+K00850+K00873+K03103+K00382
Metabolism	Carbohydrate metabolism	Pentose phosphate pathway	3	73	0.706016	0.999999	ko00030	Capana04g000028;Capana04g001331;Capana05g000237	K00895+K03841+K00850
Metabolism	Global and overview maps	Fatty acid metabolism	5	122	0.726439	0.999999	ko01212	Capana01g002806;Capana03g002638;Capana03g004100;Capana06g002092;Capana11g000629	K01897+K09458+K01897+K03921+K07512
Metabolism	Lipid metabolism	Glycerophospholipid metabolism	5	123	0.733033	0.999999	ko00564	Capana01g001736;Capana01g001737;Capana06g001149;Capana10g002344;MSTRG.1825	K01114+K01114+K06130+K14674+K00006
Metabolism	Biosynthesis of other secondary metabolites	Stilbenoid, diarylheptanoid and gingerol biosynthesis	2	52	0.734682	0.999999	ko00945	Capana08g000145;Capana12g000379	K13065+K13065
Metabolism	Lipid metabolism	Fatty acid degradation	3	77	0.739713	0.999999	ko00071	Capana01g002806;Capana03g004100;Capana04g001422	K01897+K01897+K18857
Metabolism	Metabolism of cofactors and vitamins	Thiamine metabolism	1	28	0.758084	0.999999	ko00730	Capana12g002714	K01662
Metabolism	Carbohydrate metabolism	Propanoate metabolism	2	55	0.762624	0.999999	ko00640	Capana01g003333;Capana12g000245	K05605+K00382
Metabolism	Amino acid metabolism	Tryptophan metabolism	2	58	0.787984	0.999999	ko00380	Capana12g000245;MSTRG.33714	K00382+K03781
Metabolism	Metabolism of cofactors and vitamins	Folate biosynthesis	1	31	0.792279	0.999999	ko00790	Capana07g002157	K18482
Environmental Information Processing	Signal transduction	Phosphatidylinositol signaling system	4	109	0.793276	0.999999	ko04070	Capana02g003044;Capana03g001689;Capana06g002672;MSTRG.25430	K01110+K00913+K00921+K20279
Metabolism	Global and overview maps	2-Oxocarboxylic acid metabolism	3	85	0.797861	0.999999	ko01210	Capana03g000070;Capana05g002275;Capana10g001251	K00814+K01687+K14455
Metabolism	Amino acid metabolism	Arginine and proline metabolism	3	86	0.804309	0.999999	ko00330	Capana02g000940;Capana03g001540;Capana10g001251	K00472+K01581+K14455
Metabolism	Amino acid metabolism	Glycine, serine and threonine metabolism	4	111	0.804836	0.999999	ko00260	Capana01g004056;Capana03g003724;Capana06g001195;Capana12g000245	K00306+K00276+K01733+K00382
Metabolism	Metabolism of cofactors and vitamins	Biotin metabolism	1	33	0.812353	0.999999	ko00780	Capana03g002638	K09458
Metabolism	Metabolism of terpenoids and polyketides	Zeatin biosynthesis	3	88	0.816687	0.999999	ko00908	Capana00g004278;Capana09g001075;Capana11g002309	K13495+K10760+K10760
Metabolism	Glycan biosynthesis and metabolism	N-Glycan biosynthesis	2	62	0.818075	0.999999	ko00510	Capana04g000055;MSTRG.22677	K12666+K00902
Metabolism	Amino acid metabolism	Valine, leucine and isoleucine biosynthesis	1	34	0.821653	0.999999	ko00290	Capana05g002275	K01687
Genetic Information Processing	Folding, sorting and degradation	Protein export	2	65	0.838079	0.999999	ko03060	Capana01g000078;Capana08g001522	K09490+K09490
Metabolism	Biosynthesis of other secondary metabolites	Flavonoid biosynthesis	2	68	0.856075	0.999999	ko00941	Capana08g000145;Capana12g000379	K13065+K13065
Organismal Systems	Environmental adaptation	Circadian rhythm - plant	2	68	0.856075	0.999999	ko04712	Capana04g001057;Capana12g001908	K12118+K10143
Metabolism	Lipid metabolism	Biosynthesis of unsaturated fatty acids	1	40	0.868553	0.999999	ko01040	Capana06g002092	K03921
Metabolism	Carbohydrate metabolism	Pyruvate metabolism	4	127	0.879495	0.999999	ko00620	Capana02g002206;Capana03g001353;Capana05g000670;Capana12g000245	K01759+K01638+K00873+K00382
Metabolism	Energy metabolism	Sulfur metabolism	1	47	0.907955	0.999999	ko00920	Capana02g002207	K05907
Genetic Information Processing	Folding, sorting and degradation	Ubiquitin mediated proteolysis	7	217	0.917179	0.999999	ko04120	Capana01g002988;Capana06g003065;Capana08g000922;Capana08g000944;Capana09g001363;Capana12g001908;MSTRG.33049	K10604+K03347+K03348+K10576+K03178+K10143+K10591
Metabolism	Nucleotide metabolism	Purine metabolism	4	140	0.920592	0.999999	ko00230	Capana05g000670;Capana06g001920;Capana07g000082;Capana08g001816	K00873+K03787+K01756+K01945
Genetic Information Processing	Folding, sorting and degradation	SNARE interactions in vesicular transport	1	50	0.920999	0.999999	ko04130	Capana10g002135	K08503
Metabolism	Global and overview maps	Carbon metabolism	14	392	0.924881	0.999999	ko01200	Capana01g003333;Capana02g000541;Capana03g000070;Capana03g001353;Capana04g001161;Capana04g001331;Capana05g000237;Capana05g000670;Capana07g000319;Capana10g000134;Capana10g001251;Capana12g000245;MSTRG.13354;MSTRG.33714	K05605+K01602+K00814+K01638+K01601+K03841+K00850+K00873+K05298+K11517+K14455+K00382+K11517+K03781
Cellular Processes	Transport and catabolism	Phagosome	3	114	0.925699	0.999999	ko04145	Capana02g001855;Capana06g002672;Capana12g000829	K04392+K00921+K07374
Cellular Processes	Transport and catabolism	Autophagy - other eukaryotes	1	52	0.928654	0.999999	ko04136	Capana03g002814	K08266
Metabolism	Global and overview maps	Biosynthesis of amino acids	11	331	0.942134	0.999999	ko01230	Capana01g003049;Capana03g000070;Capana05g000208;Capana05g000237;Capana05g000532;Capana05g000670;Capana05g002275;Capana06g001195;Capana10g001116;Capana10g001251;Capana10g001856	K01915+K00814+K01915+K00850+K01736+K00873+K01687+K01733+K13832+K14455+K00789
Metabolism	Energy metabolism	Photosynthesis	4	153	0.948684	0.999999	ko00195	Capana02g002193;Capana03g000290;Capana03g003995;Capana10g002492	K02115+K02695+K02111+K02723
Genetic Information Processing	Replication and repair	Nucleotide excision repair	3	134	0.964867	0.999999	ko03420	Capana01g003304;Capana02g002839;Capana03g000868	K10756+K10747+K07466
Genetic Information Processing	Replication and repair	Homologous recombination	3	141	0.973207	0.999999	ko03440	Capana03g000868;Capana03g001123;MSTRG.4228	K07466+K04728+K10901
Genetic Information Processing	Folding, sorting and degradation	RNA degradation	3	156	0.985207	0.999999	ko03018	Capana00g004088;Capana05g000237;Capana08g000343	K13126+K00850+K00962
Metabolism	Carbohydrate metabolism	Citrate cycle (TCA cycle)	1	84	0.986088	0.999999	ko00020	Capana12g000245	K00382
Genetic Information Processing	Translation	Aminoacyl-tRNA biosynthesis	1	90	0.989769	0.999999	ko00970	Capana08g001703	K01885
Genetic Information Processing	Translation	RNA transport	6	266	0.992227	0.999999	ko03013	Capana00g004088;Capana01g001372;Capana04g002332;Capana06g002039;Capana07g001243;Capana07g001244	K13126+K03242+K03231+K14293+K14300+K14300
Cellular Processes	Transport and catabolism	Endocytosis	5	250	0.995368	0.999999	ko04144	Capana02g002539;Capana03g000552;Capana05g001274;MSTRG.23549;MSTRG.33049	K19476+K03283+K19367+K03283+K10591
Genetic Information Processing	Transcription	Spliceosome	6	281	0.995408	0.999999	ko03040	Capana02g001060;Capana02g001062;Capana03g000552;Capana08g001496;Capana12g000666;MSTRG.23549	K12858+K12858+K03283+K11984+K12815+K03283
Genetic Information Processing	Translation	mRNA surveillance pathway	2	159	0.997236	0.999999	ko03015	Capana00g004088;Capana03g000388	K13126+K03267
Metabolism	Energy metabolism	Oxidative phosphorylation	2	243	0.999948	0.999999	ko00190	Capana02g002193;Capana03g003995	K02115+K02111
Genetic Information Processing	Translation	Ribosome	3	380	0.999999	0.999999	ko03010	Capana05g001502;Capana05g002424;Capana06g000359	K02997+K02990+K02941
