# Supplementary material for: Antioxidant activation, cell wall reinforcement, and reactive oxygen species regulation promote resistance to waterlogging stress in hot pepper (Capsicum annuum L.)
Source: BMC Plant Biol. 2022 Sep 1;22:425. doi: 10.1186/s12870-022-03807-2 (PMC9434832; doi:10.1186/s12870-022-03807-2)
Supplement: Supplementary file 11 — Additional file 11: Table S8. The KEGG enrichment of the intersection genes in the trend of S and T gene expression analysis. [file 12870_2022_3807_MOESM11_ESM.xls]

KEGG_A_class	KEGG_B_class	Pathway	out (171)	All (7055)	Pvalue	Qvalue	Pathway ID	Genes	K_IDs
Metabolism	Global and overview maps	Metabolic pathways	110	3189	2.739018e-07	2.656847e-05	ko01100	Capana00g000453;Capana00g000521;Capana00g001034;Capana00g001156;Capana00g001211;Capana00g002736;Capana00g002798;Capana00g002945;Capana00g003219;Capana00g003603;Capana00g004652;Capana00g004797;Capana00g004878;Capana01g000175;Capana01g000948;Capana01g001394;Capana01g001577;Capana01g002806;Capana01g002999;Capana01g003359;Capana01g004056;Capana02g000810;Capana02g000922;Capana02g000931;Capana02g000986…	K02437+K01051+K16055+K00921+K02703+K01859+K08912+K00469+K14156+K01188+K10527+K00430+K13065+K20772+K09840+K14423+K00454+K01897+K00873+K04123+K00306+K13379+K00558+K01728+K01673+K02152+K01807+K00430+K00799+K00430+K13082+K00128+K01193+K09753+K06617+K13066+K15920+K01087+K12259+K12446+K00799+K01188+K00276+K00799+K15397+K00430+K19355+K03841+K00166+K02114+K00914+K13508+K01736+K05298+K12259+K00457+K02112+…
Metabolism	Biosynthesis of other secondary metabolites	Phenylpropanoid biosynthesis	18	240	1.820314e-05	8.828523e-04	ko00940	Capana00g003603;Capana00g004797;Capana00g004878;Capana02g002192;Capana02g002746;Capana03g000476;Capana03g001807;Capana03g003625;Capana04g000154;Capana05g002178;Capana06g001592;Capana07g001464;Capana07g001466;Capana08g000054;Capana09g000559;Capana11g002187;Capana12g000598;Capana12g002252	K01188+K00430+K13065+K00430+K00430+K09753+K13066+K01188+K00430+K00430+K00430+K00430+K00430+K00430+K00430+K13065+K00430+K00430
Metabolism	Global and overview maps	Biosynthesis of secondary metabolites	63	1729	0.0001853887	5.994235e-03	ko01110	Capana00g000453;Capana00g001034;Capana00g002736;Capana00g003603;Capana00g004652;Capana00g004797;Capana00g004878;Capana01g000175;Capana01g000948;Capana01g001394;Capana01g001577;Capana01g002999;Capana01g003359;Capana02g001342;Capana02g002126;Capana02g002192;Capana02g002378;Capana02g002746;Capana02g002763;Capana02g003481;Capana03g000156;Capana03g000476;Capana03g001807;Capana03g002047;Capana03g003625…	K02437+K16055+K01859+K01188+K10527+K00430+K13065+K20772+K09840+K14423+K00454+K00873+K04123+K01807+K14173+K00430+K15472+K00430+K13082+K00128+K01193+K09753+K13066+K01087+K01188+K00276+K15397+K00430+K08241+K03841+K00166+K13508+K01736+K00430+K03787+K02437+K00948+K00430+K04123+K00430+K00430+K01593+K00430+K00031+K05933+K00430+K13508+K00873+K04125+K01723+K15397+K01689+K01762+K01762+K13065+K00430+K01610+…
Metabolism	Energy metabolism	Photosynthesis	9	153	0.01181695	2.865610e-01	ko00195	Capana00g001211;Capana03g000290;Capana04g001789;Capana05g001872;Capana06g000155;Capana06g000609;Capana06g000621;Capana06g002327;Capana08g001137	K02703+K02695+K02114+K02112+K02693+K02639+K14332+K02703+K02634
Metabolism	Glycan biosynthesis and metabolism	Other types of O-glycan biosynthesis	2	9	0.01879952	3.384960e-01	ko00514	Capana03g000392;Capana08g000897	K18134+K13667
Metabolism	Carbohydrate metabolism	Pentose and glucuronate interconversions	8	141	0.0209379	3.384960e-01	ko00040	Capana00g000521;Capana02g000931;Capana08g001554;Capana08g001556;Capana09g002252;Capana10g001318;Capana12g000154;Capana12g002238	K01051+K01728+K01051+K01051+K01728+K01051+K01051+K01051
Metabolism	Metabolism of terpenoids and polyketides	Sesquiterpenoid and triterpenoid biosynthesis	6	96	0.02865715	3.971062e-01	ko00909	Capana02g002126;Capana02g002378;Capana09g000395;Capana09g000396;Capana11g002090;Capana12g002416	K14173+K15472+K15803+K15803+K15803+K14182
Cellular Processes	Transport and catabolism	Phagosome	6	114	0.05809201	6.415379e-01	ko04145	Capana00g001156;Capana02g001311;Capana05g000146;Capana07g000768;Capana07g000977;Capana09g000287	K00921+K02152+K00914+K00921+K00921+K04392
Metabolism	Biosynthesis of other secondary metabolites	Indole alkaloid biosynthesis	1	3	0.07097598	6.415379e-01	ko00901	Capana07g001621	K01593
Metabolism	Biosynthesis of other secondary metabolites	Flavonoid biosynthesis	4	68	0.0822509	6.415379e-01	ko00941	Capana00g002736;Capana00g004878;Capana02g002763;Capana11g002187	K01859+K13065+K13082+K13065
Metabolism	Carbohydrate metabolism	Starch and sucrose metabolism	7	156	0.08431662	6.415379e-01	ko00500	Capana00g001034;Capana00g003603;Capana03g000156;Capana03g002047;Capana03g003625;MSTRG.11350;MSTRG.18153	K16055+K01188+K01193+K01087+K01188+K16055+K01193
Metabolism	Metabolism of terpenoids and polyketides	Diterpenoid biosynthesis	3	43	0.08538735	6.415379e-01	ko00904	Capana01g003359;Capana06g002433;Capana10g000131	K04123+K04123+K04125
Metabolism	Carbohydrate metabolism	Inositol phosphate metabolism	5	97	0.08597931	6.415379e-01	ko00562	Capana00g001156;Capana00g002945;Capana05g000146;Capana07g000768;Capana07g000977	K00921+K00469+K00914+K00921+K00921
Metabolism	Amino acid metabolism	Phenylalanine metabolism	4	72	0.09664916	6.481901e-01	ko00360	Capana03g003722;Capana05g001524;Capana07g001621;Capana08g000841	K00276+K00457+K01593+K22427
Metabolism	Lipid metabolism	Fatty acid elongation	3	47	0.1047684	6.481901e-01	ko00062	Capana03g004592;Capana10g000625;Capana12g002131	K15397+K15397+K10258
Metabolism	Biosynthesis of other secondary metabolites	Betalain biosynthesis	1	5	0.1154876	6.481901e-01	ko00965	Capana07g001621	K01593
Metabolism	Metabolism of other amino acids	beta-Alanine metabolism	4	77	0.1161821	6.481901e-01	ko00410	Capana02g003481;Capana03g002445;Capana03g003722;Capana05g001374	K00128+K12259+K00276+K12259
Metabolism	Lipid metabolism	alpha-Linolenic acid metabolism	4	78	0.1202827	6.481901e-01	ko00592	Capana00g004652;Capana01g001577;Capana04g000320;Capana10g000295	K10527+K00454+K08241+K01723
Metabolism	Energy metabolism	Carbon fixation in photosynthetic organisms	5	112	0.135325	6.901739e-01	ko00710	Capana02g001342;Capana04g001331;Capana05g000599;Capana12g000555;Capana12g000832	K01807+K03841+K05298+K05298+K01610
Metabolism	Lipid metabolism	Cutin, suberine and wax biosynthesis	3	54	0.1423039	6.901739e-01	ko00073	Capana08g000938;Capana11g000255;Capana12g001997	K15398+K13356+K15404
Metabolism	Carbohydrate metabolism	Amino sugar and nucleotide sugar metabolism	6	158	0.1846388	7.701476e-01	ko00520	Capana02g000810;Capana03g001861;Capana03g003028;Capana08g000998;Capana08g000999;Capana10g001143	K13379+K15920+K12446+K01183+K01183+K01183
Metabolism	Energy metabolism	Photosynthesis - antenna proteins	2	33	0.1900544	7.701476e-01	ko00196	Capana00g002798;Capana07g002240	K08912+K08914
Cellular Processes	Transport and catabolism	Peroxisome	5	127	0.1945833	7.701476e-01	ko04146	Capana01g002806;Capana01g004056;Capana06g002288;Capana08g002603;Capana11g000255	K01897+K00306+K04564+K00031+K13356
Environmental Information Processing	Membrane transport	ABC transporters	2	37	0.2257395	7.701476e-01	ko02010	Capana02g003432;Capana11g000312	K05658+K05658
Organismal Systems	Environmental adaptation	Plant-pathogen interaction	11	354	0.2393373	7.701476e-01	ko04626	Capana00g002807;Capana00g004657;Capana02g000597;Capana03g000469;Capana03g002928;Capana03g004592;Capana05g000930;Capana08g002193;Capana09g001847;Capana10g000625;MSTRG.21598	K13420+K13448+K13448+K05391+K13412+K15397+K13448+K13449+K13449+K15397+K13448
Metabolism	Global and overview maps	Carbon metabolism	12	392	0.2414126	7.701476e-01	ko01200	Capana00g000453;Capana01g002999;Capana02g001342;Capana04g001331;Capana05g000599;Capana06g001561;Capana06g001569;Capana08g002603;Capana09g002320;Capana10g001562;Capana12g000555;Capana12g000832	K02437+K00873+K01807+K03841+K05298+K02437+K00948+K00031+K00873+K01689+K05298+K01610
Metabolism	Metabolism of other amino acids	Glutathione metabolism	5	141	0.2565746	7.701476e-01	ko00480	Capana02g002271;Capana03g003600;Capana03g004562;Capana08g002603;Capana09g001761	K00799+K00799+K00799+K00031+K00799
Metabolism	Carbohydrate metabolism	Pentose phosphate pathway	3	73	0.2600595	7.701476e-01	ko00030	Capana02g001342;Capana04g001331;Capana06g001569	K01807+K03841+K00948
Environmental Information Processing	Signal transduction	Phosphatidylinositol signaling system	4	109	0.2715099	7.701476e-01	ko04070	Capana00g001156;Capana05g000146;Capana07g000768;Capana07g000977	K00921+K00914+K00921+K00921
Genetic Information Processing	Folding, sorting and degradation	Proteasome	3	75	0.2732454	7.701476e-01	ko03050	Capana07g001494;Capana08g002752;Capana11g001265	K03036+K03033+K02731
Metabolism	Metabolism of terpenoids and polyketides	Limonene and pinene degradation	1	13	0.2733077	7.701476e-01	ko00903	Capana02g003481	K00128
Metabolism	Carbohydrate metabolism	Glycolysis / Gluconeogenesis	6	182	0.2793804	7.701476e-01	ko00010	Capana01g002999;Capana02g003481;Capana04g001331;Capana09g002320;Capana10g001562;Capana12g000832	K00873+K00128+K03841+K00873+K01689+K01610
Metabolism	Amino acid metabolism	Glycine, serine and threonine metabolism	4	111	0.2823494	7.701476e-01	ko00260	Capana00g000453;Capana01g004056;Capana03g003722;Capana06g001561	K02437+K00306+K00276+K02437
Metabolism	Lipid metabolism	Fatty acid degradation	3	77	0.2865018	7.701476e-01	ko00071	Capana00g004652;Capana01g002806;Capana02g003481	K10527+K01897+K00128
Metabolism	Amino acid metabolism	Cysteine and methionine metabolism	5	151	0.3034665	7.701476e-01	ko00270	Capana01g000175;Capana02g000922;Capana09g000540;Capana10g001739;Capana10g001745	K20772+K00558+K05933+K01762+K01762
Metabolism	Lipid metabolism	Steroid biosynthesis	2	46	0.3070536	7.701476e-01	ko00100	Capana01g001394;Capana02g003633	K14423+K01052
Metabolism	Amino acid metabolism	Valine, leucine and isoleucine degradation	3	81	0.3131519	7.701476e-01	ko00280	Capana02g003481;Capana04g001513;Capana09g000928	K00128+K00166+K01968
Metabolism	Amino acid metabolism	Tyrosine metabolism	3	81	0.3131519	7.701476e-01	ko00350	Capana03g003722;Capana05g001524;Capana07g001621	K00276+K00457+K01593
Metabolism	Lipid metabolism	Glycerolipid metabolism	3	83	0.3265104	7.701476e-01	ko00561	Capana02g003481;Capana05g000335;Capana09g001548	K00128+K13508+K13508
Metabolism	Carbohydrate metabolism	Galactose metabolism	3	84	0.3331907	7.701476e-01	ko00052	Capana03g000156;Capana03g001192;MSTRG.18153	K01193+K06617+K01193
Metabolism	Biosynthesis of other secondary metabolites	Isoquinoline alkaloid biosynthesis	2	49	0.3339427	7.701476e-01	ko00950	Capana03g003722;Capana07g001621	K00276+K01593
Genetic Information Processing	Replication and repair	Non-homologous end-joining	1	17	0.3413768	7.701476e-01	ko03450	MSTRG.1052	K10777
Metabolism	Amino acid metabolism	Arginine and proline metabolism	3	86	0.3465433	7.701476e-01	ko00330	Capana02g003481;Capana03g002445;Capana05g001374	K00128+K12259+K12259
Environmental Information Processing	Signal transduction	MAPK signaling pathway - plant	6	199	0.3521679	7.701476e-01	ko04016	Capana00g002807;Capana01g000175;Capana06g001594;Capana08g002193;Capana09g001847;Capana12g002655	K13420+K20772+K14498+K13449+K13449+K14498
Metabolism	Biosynthesis of other secondary metabolites	Stilbenoid, diarylheptanoid and gingerol biosynthesis	2	52	0.3605281	7.701476e-01	ko00945	Capana00g004878;Capana11g002187	K13065+K13065
Metabolism	Carbohydrate metabolism	Pyruvate metabolism	4	127	0.3706029	7.701476e-01	ko00620	Capana01g002999;Capana02g003481;Capana09g002320;Capana12g000832	K00873+K00128+K00873+K01610
Genetic Information Processing	Translation	Aminoacyl-tRNA biosynthesis	3	90	0.3731643	7.701476e-01	ko00970	Capana07g002301;Capana09g001407;Capana10g000386	K01868+K01892+K01873
Metabolism	Amino acid metabolism	Tryptophan metabolism	2	58	0.4124342	8.101719e-01	ko00380	Capana02g003481;Capana07g001621	K00128+K01593
Metabolism	Glycan biosynthesis and metabolism	Glycosaminoglycan degradation	1	22	0.4176144	8.101719e-01	ko00531	Capana11g001276	K10532
Metabolism	Lipid metabolism	Arachidonic acid metabolism	1	22	0.4176144	8.101719e-01	ko00590	Capana12g001397	K01254
Metabolism	Glycan biosynthesis and metabolism	Other glycan degradation	1	23	0.4317745	8.160370e-01	ko00511	Capana06g002033	K17108
Metabolism	Nucleotide metabolism	Purine metabolism	4	140	0.4420555	8.160370e-01	ko00230	Capana01g002999;Capana06g001207;Capana06g001569;Capana09g002320	K00873+K03787+K00948+K00873
Metabolism	Metabolism of other amino acids	Cyanoamino acid metabolism	2	62	0.4458759	8.160370e-01	ko00460	Capana00g003603;Capana03g003625	K01188+K01188
Metabolism	Amino acid metabolism	Histidine metabolism	1	25	0.459076	8.246365e-01	ko00340	Capana02g003481	K00128
Metabolism	Amino acid metabolism	Lysine degradation	2	65	0.4702554	8.293595e-01	ko00310	Capana01g004056;Capana02g003481	K00306+K00128
Metabolism	Carbohydrate metabolism	Ascorbate and aldarate metabolism	2	70	0.5094347	8.808174e-01	ko00053	Capana00g002945;Capana02g003481	K00469+K00128
Metabolism	Lipid metabolism	Linoleic acid metabolism	1	30	0.5217574	8.808174e-01	ko00591	Capana01g001577	K00454
Metabolism	Metabolism of cofactors and vitamins	Folate biosynthesis	1	31	0.5333986	8.808174e-01	ko00790	Capana07g002157	K18482
Metabolism	Metabolism of cofactors and vitamins	Nicotinate and nicotinamide metabolism	1	32	0.5447581	8.808174e-01	ko00760	Capana06g001207	K03787
Environmental Information Processing	Signal transduction	Plant hormone signal transduction	8	328	0.5448355	8.808174e-01	ko04075	Capana03g000311;Capana04g001744;Capana06g001594;Capana08g002193;Capana08g002318;Capana09g001847;Capana11g001454;Capana12g002655	K14484+K13946+K14498+K13449+K14505+K13449+K14492+K14498
Metabolism	Nucleotide metabolism	Pyrimidine metabolism	2	78	0.5680783	8.887707e-01	ko00240	Capana06g001207;Capana07g000041	K03787+K16329
Metabolism	Global and overview maps	Fatty acid metabolism	3	122	0.5716618	8.887707e-01	ko01212	Capana00g004652;Capana01g002806;Capana12g002131	K10527+K01897+K10258
Metabolism	Lipid metabolism	Glycerophospholipid metabolism	3	123	0.5772428	8.887707e-01	ko00564	Capana00g003219;Capana05g000335;Capana09g001548	K14156+K13508+K13508
Metabolism	Carbohydrate metabolism	Citrate cycle (TCA cycle)	2	84	0.6086594	9.044918e-01	ko00020	Capana08g002603;Capana12g000832	K00031+K01610
Metabolism	Carbohydrate metabolism	Fructose and mannose metabolism	2	85	0.6151363	9.044918e-01	ko00051	Capana04g000325;Capana04g001331	K19355+K03841
Metabolism	Lipid metabolism	Sphingolipid metabolism	1	39	0.6169349	9.044918e-01	ko00600	Capana06g002033	K17108
Metabolism	Lipid metabolism	Biosynthesis of unsaturated fatty acids	1	40	0.6262713	9.044918e-01	ko01040	Capana12g002131	K10258
Metabolism	Metabolism of terpenoids and polyketides	Zeatin biosynthesis	2	88	0.6340767	9.044918e-01	ko00908	Capana05g000072;Capana06g001526	K13495+K13495
Genetic Information Processing	Transcription	RNA polymerase	2	95	0.675441	9.446359e-01	ko03020	Capana00g002662;MSTRG.26661	K03043+K03006
Metabolism	Global and overview maps	Biosynthesis of amino acids	7	331	0.6983178	9.446359e-01	ko01230	Capana01g002999;Capana02g001342;Capana05g000532;Capana06g001569;Capana08g002603;Capana09g002320;Capana10g001562	K00873+K01807+K01736+K00948+K00031+K00873+K01689
Metabolism	Energy metabolism	Oxidative phosphorylation	5	243	0.7077281	9.446359e-01	ko00190	Capana02g001311;Capana04g001789;Capana05g001872;Capana08g002800;Capana10g001219	K02152+K02114+K02112+K02133+K02126
Genetic Information Processing	Folding, sorting and degradation	SNARE interactions in vesicular transport	1	50	0.7080489	9.446359e-01	ko04130	Capana08g002552	K08486
Metabolism	Energy metabolism	Nitrogen metabolism	1	51	0.7151758	9.446359e-01	ko00910	Capana02g000986	K01673
Cellular Processes	Transport and catabolism	Autophagy - other eukaryotes	1	52	0.7221297	9.446359e-01	ko04136	Capana05g000146	K00914
Metabolism	Carbohydrate metabolism	Propanoate metabolism	1	55	0.7419946	9.446359e-01	ko00640	Capana04g001513	K00166
Genetic Information Processing	Transcription	Basal transcription factors	1	55	0.7419946	9.446359e-01	ko03022	Capana10g002352	K03124
Metabolism	Biosynthesis of other secondary metabolites	Tropane, piperidine and pyridine alkaloid biosynthesis	1	57	0.754447	9.446359e-01	ko00960	Capana03g003722	K00276
Genetic Information Processing	Replication and repair	Base excision repair	1	59	0.7663016	9.446359e-01	ko03410	Capana09g000769	K01246
Metabolism	Metabolism of cofactors and vitamins	Ubiquinone and other terpenoid-quinone biosynthesis	1	61	0.7775872	9.446359e-01	ko00130	Capana05g001524	K00457
Metabolism	Carbohydrate metabolism	Glyoxylate and dicarboxylate metabolism	2	119	0.7891684	9.446359e-01	ko00630	Capana00g000453;Capana06g001561	K02437+K02437
Metabolism	Amino acid metabolism	Phenylalanine, tyrosine and tryptophan biosynthesis	1	65	0.7985582	9.446359e-01	ko00400	Capana05g000532	K01736
Metabolism	Metabolism of terpenoids and polyketides	Carotenoid biosynthesis	1	65	0.7985582	9.446359e-01	ko00906	Capana01g000948	K09840
Metabolism	Lipid metabolism	Fatty acid biosynthesis	1	70	0.8220281	9.606834e-01	ko00061	Capana01g002806	K01897
Metabolism	Global and overview maps	2-Oxocarboxylic acid metabolism	1	85	0.8773343	9.999314e-01	ko01210	Capana08g002603	K00031
Genetic Information Processing	Folding, sorting and degradation	RNA degradation	2	156	0.8965492	9.999314e-01	ko03018	Capana00g004088;Capana10g001562	K13126+K01689
Genetic Information Processing	Translation	mRNA surveillance pathway	2	159	0.9025454	9.999314e-01	ko03015	Capana00g004088;Capana04g001839	K13126+K14962
Genetic Information Processing	Replication and repair	Mismatch repair	1	101	0.9175993	9.999314e-01	ko03430	Capana09g001695	K07466
Genetic Information Processing	Replication and repair	DNA replication	1	116	0.9433014	9.999314e-01	ko03030	Capana09g001695	K07466
Genetic Information Processing	Replication and repair	Nucleotide excision repair	1	134	0.9638363	9.999314e-01	ko03420	Capana09g001695	K07466
Genetic Information Processing	Replication and repair	Homologous recombination	1	141	0.9696483	9.999314e-01	ko03440	Capana09g001695	K07466
Genetic Information Processing	Transcription	Spliceosome	3	281	0.9696929	9.999314e-01	ko03040	Capana02g001010;Capana06g001208;MSTRG.4737	K12869+K12741+K12821
Genetic Information Processing	Translation	Ribosome biogenesis in eukaryotes	1	145	0.972542	9.999314e-01	ko03008	Capana00g003312	K14571
Cellular Processes	Transport and catabolism	Endocytosis	2	250	0.9855804	9.999314e-01	ko04144	Capana00g001258;Capana00g002934	K07904+K07904
Genetic Information Processing	Folding, sorting and degradation	Ubiquitin mediated proteolysis	1	217	0.9955227	9.999314e-01	ko04120	Capana06g000991	K03094
Genetic Information Processing	Translation	RNA transport	1	266	0.9987113	9.999314e-01	ko03013	Capana00g004088	K13126
Genetic Information Processing	Folding, sorting and degradation	Protein processing in endoplasmic reticulum	1	329	0.9997436	9.999314e-01	ko04141	Capana06g000991	K03094
Genetic Information Processing	Translation	Ribosome	1	380	0.9999314	9.999314e-01	ko03010	Capana06g000259	K02879
