# Supplementary material for: Antioxidant activation, cell wall reinforcement, and reactive oxygen species regulation promote resistance to waterlogging stress in hot pepper (Capsicum annuum L.)
Source: BMC Plant Biol. 2022 Sep 1;22:425. doi: 10.1186/s12870-022-03807-2 (PMC9434832; doi:10.1186/s12870-022-03807-2)
Supplement: Supplementary file 12 — Additional file 12: Table S9. The KEGG enrichment of clusters 2 and 5 genes in Fig. 6B. [file 12870_2022_3807_MOESM12_ESM.xlsx]

## Sheet: Table S8 (Fig6B)Ttrend2a5gene.p
KEGG_A_class	KEGG_B_class	Pathway	Ttrend2a5gene (878)	All (11831)	Pvalue	Qvalue	Pathway ID	Genes	K_IDs
Metabolism	Energy metabolism	Photosynthesis - antenna proteins	17	33	2.02956e-11	3.16611e-09	ko00196	Capana00g000031(CAB3C);Capana00g002793(CAB1B);Capana00g002794(CAB1B);Capana00g002796(CAB1B);Capana00g002801(CAB21);Capana01g000647(lhcA-P4);Capana01g002398(LHCB5);Capana03g000797(lhcA-P4);Capana04g002820(CAB3C);Capana05g002549(CAB6A);Capana05g002550(CAB6A);Capana07g001245(CAB4);Capana08g000250(CAB7);Capana08g002008(CAP10A);Capana08g002012(CAP10A);Capana09g000146(-);Capana09g001520(LHCB4.2)	K08912+K08912+K08912+K08912+K08912+K08910+K08916+K08910+K08912+K08907+K08907+K08913+K08908+K08917+K08917+K08908+K08915
Brite Hierarchies	Protein families: metabolism	Photosynthesis proteins	39	181	9.59238e-10	7.48206e-08	ko00194	Capana00g000031(CAB3C);Capana00g000237(atpA);Capana00g000447(petA);Capana00g001213(PSBP);Capana00g001869(psaB);Capana00g002665(psaA);Capana00g002793(CAB1B);Capana00g002794(CAB1B);Capana00g002796(CAB1B);Capana00g002801(CAB21);Capana01g000647(lhcA-P4);Capana01g002398(LHCB5);Capana01g004128(-);Capana01g004493(PSAN);Capana02g000764(PSBO);Capana02g001322(PSAF);Capana02g002133(PSBQ2);Capana02g003173(PS…	K08912+K02111+K02634+K02717+K02690+K02689+K08912+K08912+K08912+K08912+K08910+K08916+K02703+K02701+K02716+K02694+K08901+K02716+K08910+K02111+K02689+K02703+K08912+K08907+K08907+K02699+K02699+K02695+K03542+K02692+K08913+K03541+K08908+K02639+K08917+K08917+K08908+K08915+K08901
Metabolism	Metabolism of other amino acids	Selenocompound metabolism	7	25	0.00177706	0.0646217	ko00450	Capana00g000250(MMT1);Capana00g004772(METE);Capana00g004787(METE);Capana00g004788(METE);Capana08g001762(MMT1);Capana11g000871(NFS2);Capana12g000882(CGS1)	K08247+K00549+K00549+K00549+K08247+K11717+K01739
Metabolism	Energy metabolism	Photosynthesis	22	153	0.00203903	0.0646217	ko00195	Capana00g000237(atpA);Capana00g000447(petA);Capana00g001213(PSBP);Capana00g001869(psaB);Capana00g002665(psaA);Capana01g004128(-);Capana01g004493(PSAN);Capana02g000764(PSBO);Capana02g001322(PSAF);Capana02g002133(PSBQ2);Capana02g003173(PSBO);Capana03g003752(atpA);Capana03g003999(psaA);Capana04g000674(psbA);Capana06g000231(PSAL);Capana06g000232(PSAL);Capana06g001274(PSAH);Capana06g001714(PSBS);Capan…	K02111+K02634+K02717+K02690+K02689+K02703+K02701+K02716+K02694+K08901+K02716+K02111+K02689+K02703+K02699+K02699+K02695+K03542+K02692+K03541+K02639+K08901
Not Included in Pathway or Brite	Unclassified: metabolism	Enzymes with EC numbers	44	380	0.00207121	0.0646217	ko99980	Capana00g000435(HMA2);Capana00g000794(ACA2);Capana00g001726(rglB);Capana00g002745(LAC14);Capana00g004461(IRX12);Capana00g004980(LAC21);Capana00g005082(HTH);Capana01g000844(XTH30);Capana01g002267(ALA8);Capana01g004028(FKBP13);Capana02g000219(PAT10);Capana02g001319(ALA7);Capana02g002154(XTH8);Capana02g002901(LAC7);Capana02g002921(XTH7);Capana03g000739(LAC1);Capana03g003111(NUDT16);Capana03g003906(-…	K01534+K01537+K18195+K05909+K05909+K05909+K21270+K08235+K01530+K01802+K18932+K01530+K08235+K05909+K08235+K05909+K07766+K00574+K00574+K15535+K01802+K01537+K21737+K18195+K01802+K01537+K05909+K01537+K08235+K17871+K18848+K14950+K14950+K05909+K22522+K08235+K01537+K08235+K00592+K08235+K21354+K21354+K21354+K21354
Metabolism	Metabolism of terpenoids and polyketides	Zeatin biosynthesis	14	84	0.00332924	0.0865601	ko00908	Capana00g000107(ZOG1);Capana00g001836(ZOG1);Capana00g002224(ZOG1);Capana00g004281(ZOG1);Capana01g000129(CKX7);Capana01g001108(CKX7);Capana04g000295(CKX5);Capana05g000497(ZOG1);Capana05g000615(ZOX1);Capana05g000786(ZOG1);Capana08g000391(CKX7);Capana09g000113(ZOG1);Capana09g000185(CKX3);Capana10g002244(ZOG1)	K13495+K13495+K13495+K13495+K00279+K00279+K00279+K13495+K13495+K13495+K00279+K13495+K00279+K13495
Brite Hierarchies	Protein families: genetic information processing	Transcription factors	51	493	0.00949454	0.195788	ko03000	Capana00g002497(MYB3);Capana00g003420(HMGB13);Capana00g004308(LEP);Capana00g004339(NFYA3);Capana00g004995(-);Capana01g000831(MYB12);Capana01g001063(MYB39);Capana01g001630(HDG1);Capana01g001634(ROC5);Capana01g001817(-);Capana01g002468(-);Capana01g002912(MYB12);Capana02g000407(ATHB-21);Capana02g000518(EREBP1);Capana02g000632(HAT22);Capana02g001688(-);Capana02g001851(PTI5);Capana02g002053(HSFA3);Cap…	K09422+K09273+K09286+K08064+K14432+K09422+K09422+K09338+K09338+K09422+K09422+K09422+K09338+K09286+K09338+K07466+K13433+K09419+K09338+K09422+K09422+K09422+K09391+K09422+K09422+K09422+K09338+K14516+K09285+K13432+K09422+K09422+K09338+K07466+K09422+K13425+K09419+K09422+K18835+K09422+K09422+K09284+K09419+K14431+K09286+K09422+K09264+K09422+K09338+K09422+K09338
Organismal Systems	Environmental adaptation	Plant-pathogen interaction	35	316	0.0110404	0.195788	ko04626	Capana00g000412(CPK17);Capana00g000454(RPM1);Capana00g001555(RPM1);Capana00g002804(FLS2);Capana00g002839(-);Capana01g004035(At4g27190);Capana02g001463(RBOHE);Capana02g001700(At3g47570);Capana02g001760(CPK7);Capana02g001851(PTI5);Capana04g002868(CML8);Capana05g000260(FLS2);Capana05g001948(ERF1);Capana06g000719(CPK24);Capana06g001042(CPK24);Capana06g002496(CPK13);Capana08g001012(WRKY22);Capana08g00…	K13412+K13457+K13457+K13420+K13420+K13459+K13447+K13420+K13412+K13433+K13448+K13420+K13432+K13412+K13412+K13412+K13425+K13429+K02183+K13448+K02183+K18835+K13448+K13412+K13459+K13412+K09422+K13420+K13459+K13459+K13412+K13459+K13459+K14512+K13447
Metabolism	Biosynthesis of other secondary metabolites	Phenylpropanoid biosynthesis	28	240	0.0112954	0.195788	ko00940	Capana00g002155(BGLU13);Capana00g002737(PER11);Capana00g004268(-);Capana01g001553(-);Capana02g000041(GT5);Capana02g000042(GT5);Capana02g000568(-);Capana02g002505(PER64);Capana02g002990(PER51);Capana02g003302(4CLL1);Capana03g000271(PER53);Capana03g001803(COMT);Capana03g001804(COMT);Capana03g001805(COMT);Capana03g001838(-);Capana03g002774(-);Capana03g003618(BGLU11);Capana04g002396(At4g26220);Capana…	K01188+K00430+K00430+K00430+K12356+K12356+K00430+K00430+K00430+K01904+K00430+K13066+K13066+K13066+K00430+K00430+K01188+K00588+K00430+K00430+K00430+K05349+K00430+K05349+K00430+K09754+K00430+K00430
Brite Hierarchies	Protein families: signaling and cellular processes	Cytoskeleton proteins	25	222	0.0238446	0.371976	ko04812	Capana00g001277(ATK4);Capana00g001342(ATK4);Capana00g001491(memo1);Capana00g002593(ACT2);Capana00g002594(-);Capana01g000258(KP1);Capana01g002392(POK1);Capana01g002642(-);Capana02g002916(-);Capana02g003379(TUBA1);Capana04g000573(FRA1);Capana04g000862(FRA1);Capana05g001155(TUBA1);Capana06g001250(PRO2);Capana06g002042(TUBA);Capana07g002322(MAP65-1);Capana08g000895(ADF12);Capana08g001020(NEDD1);Capan…	K10406+K10406+K06990+K10355+K10355+K10406+K10400+K10400+K07374+K07374+K10395+K10395+K07374+K05759+K07374+K16732+K05765+K16547+K16547+K16578+K16578+K10355+K10398+K16573+K10400
Environmental Information Processing	Signal transduction	Phosphatidylinositol signaling system	14	109	0.0305108	0.432698	ko04070	Capana00g000126(PI4KA1);Capana00g000333(PI4KA1);Capana00g000988(PI4KA1);Capana00g000989(PI4KA1);Capana00g004424(PIP5K4);Capana06g002670(FAB1B);Capana06g002672(FAB1A);Capana07g001071(DGK5);Capana07g002321(CDS3);Capana08g002080(PCM5);Capana09g001938(-);Capana10g001436(PIP5K9);MSTRG.1526(PI4KA1);MSTRG.2420(PI4KA1)	K00888+K00888+K00888+K00888+K00889+K00921+K00921+K00901+K00981+K02183+K02183+K00889+K00888+K00888
Metabolism	Lipid metabolism	Cutin, suberine and wax biosynthesis	8	54	0.0443738	0.532486	ko00073	Capana01g003345(CER1);Capana01g003373(At2g37700);Capana03g000176(HTH);Capana06g001584(FAR2);Capana07g000027(CYP94A1);Capana08g001921(FAR3);Capana08g001923(-);Capana11g000244(FAR3)	K15404+K15404+K15403+K13356+K20769+K13356+K13356+K13356
Not Included in Pathway or Brite	Poorly characterized	Function unknown	8	54	0.0443738	0.532486	ko99997	Capana01g002902(VNG_1688C);Capana03g002958(At1g50590);Capana03g004230(-);Capana03g004231(-);Capana03g004233(-);Capana07g002339(At1g50590);Capana08g001858(EMB8);Capana09g001886(-)	K09142+K06911+K06911+K06911+K06911+K06911+K07019+K06940
Brite Hierarchies	Protein families: genetic information processing	Chromosome and associated proteins	87	994	0.0561043	0.592999	ko03036	Capana00g000428(-);Capana00g000648(EXO70A1);Capana00g001225(-);Capana00g001867(-);Capana00g004076(kif11);Capana01g001655(-);Capana01g001828(-);Capana01g001957(At3g03300);Capana01g002597(CYCA2-1);Capana01g004007(SNL1);Capana01g004316(CDC20-1);Capana02g000139(BRCA2B);Capana02g000489(FBA2);Capana02g001299(AGO2);Capana02g001359(JMJ18);Capana02g002070(JMJ25);Capana02g002461(-);Capana02g002681(DDM1);Ca…	K11251+K07195+K15601+K15601+K11498+K00558+K21777+K11592+K06627+K11644+K03363+K08775+K01623+K11593+K11446+K15601+K21777+K19001+K10756+K06272+K07374+K07374+K11644+K06627+K03456+K11699+K03363+K11446+K16911+K21777+K11252+K11251+K11269+K21777+K11446+K21777+K11699+K11254+K11644+K10802+K07374+K11593+K11254+K09494+K11420+K14293+K07374+K01047+K11314+K02178+K16732+K14304+K21777+K03348+K03348+K11647+K16547+…
Metabolism	Carbohydrate metabolism	Pentose and glucuronate interconversions	16	141	0.058205	0.592999	ko00040	Capana00g001147(PG1);Capana00g004152(PME2.2);Capana00g004727(UGD1);Capana01g002370(PME21);Capana01g002814(PME53);Capana02g000528(PME61);Capana02g002579(PME46);Capana02g003399(LAT59);Capana04g002444(PME3);Capana05g000366(PME58);Capana07g001047(PG1);Capana08g001455(PME25);Capana09g000460(PG1);Capana09g000461(PG1);Capana11g001625(At3g01270);Capana12g002138(-)	K01213+K01051+K00012+K01051+K01051+K01051+K01051+K01728+K01051+K01051+K01213+K01051+K01213+K01213+K01728+K01184
Metabolism	Biosynthesis of other secondary metabolites	Isoquinoline alkaloid biosynthesis	7	49	0.0681848	0.592999	ko00950	Capana01g001164(-);Capana01g001169(-);Capana03g003723(At1g62810);Capana04g002880(-);Capana07g001623(TDC);Capana07g001711(TAT);Capana10g000019(naat-B)	K00422+K00422+K00276+K00276+K01593+K00815+K00815
Metabolism	Amino acid metabolism	Cysteine and methionine metabolism	16	145	0.0712475	0.592999	ko00270	Capana00g000688(ACO3);Capana00g004772(METE);Capana00g004787(METE);Capana00g004788(METE);Capana01g001655(-);Capana01g003742(PMT1);Capana02g002203(ACO3);Capana02g002931(ACS3);Capana07g001711(TAT);Capana08g000980(ACS2);Capana09g000213(ACS7);Capana09g001053(ACO);Capana10g000019(naat-B);Capana12g000882(CGS1);MSTRG.15622(STR1);MSTRG.2357(MET1B)	K05933+K00549+K00549+K00549+K00558+K00797+K05933+K01762+K00815+K20772+K01762+K05933+K00815+K01739+K01011+K00558
Metabolism	Lipid metabolism	Glycerophospholipid metabolism	14	123	0.071535	0.592999	ko00564	Capana03g000439(PLD1);Capana04g000130(PLDDELTA);Capana05g002342(DAD1);Capana05g002354(DAD1);Capana05g002356(DAD1);Capana06g001109(PLMT);Capana06g001343(PAH2);Capana07g000976(PLA2-ALPHA);Capana07g001071(DGK5);Capana07g002321(CDS3);Capana08g001527(-);MSTRG.1423(PEAMT);MSTRG.1831(NMT3);MSTRG.8381(PAH2)	K01115+K01115+K16818+K16818+K16818+K00550+K15728+K01047+K00901+K00981+K13511+K05929+K05929+K15728
Metabolism	Biosynthesis of other secondary metabolites	Aflatoxin biosynthesis	1	1	0.0742118	0.592999	ko00254	Capana12g001287(ACC1)	K11262
Metabolism	Amino acid metabolism	Tyrosine metabolism	10	81	0.0760255	0.592999	ko00350	Capana01g001164(-);Capana01g001169(-);Capana03g000286(HPPR);Capana03g003723(At1g62810);Capana04g002880(-);Capana07g001623(TDC);Capana07g001711(TAT);Capana10g000019(naat-B);Capana12g001203(HPPR);Capana12g002796(FAH)	K00422+K00422+K18606+K00276+K00276+K01593+K00815+K00815+K18606+K01555
Metabolism	Amino acid metabolism	Phenylalanine metabolism	11	95	0.0929825	0.690728	ko00360	Capana02g003302(4CLL1);Capana03g000286(HPPR);Capana03g003723(At1g62810);Capana04g002396(At4g26220);Capana04g002880(-);Capana07g001623(TDC);Capana07g001711(TAT);Capana10g000019(naat-B);Capana11g000468(gatA);Capana12g001203(HPPR);MSTRG.2474(--)	K01904+K18606+K00276+K00588+K00276+K01593+K00815+K00815+K01426+K18606+K22427
Not Included in Pathway or Brite	Unclassified: signaling and cellular processes	Signaling proteins	4	24	0.0978437	0.690822	ko99995	Capana02g002073(CYCD6-1);Capana04g000664(CYCD5-3);Capana05g001735(CYCD4-1);Capana11g001417(CYCD1-1)	K18812+K18811+K18810+K18810
Brite Hierarchies	Protein families: metabolism	Glycosyltransferases	20	199	0.101852	0.690822	ko01003	Capana00g003080(UGT74F1);Capana01g003777(TPS9);Capana01g004059(UGT74E2);Capana02g000041(GT5);Capana02g000042(GT5);Capana02g000895(GAUT14);Capana02g003253(RGP1);Capana02g003365(SS2);Capana03g000805(FT1);Capana03g001312(CALS10);Capana03g001313(CALS10);Capana03g004110(UGT75L6);Capana07g001496(XXT1);Capana08g001043(AS);Capana08g001910(UGGT);Capana09g000249(STT3A);Capana10g001175(GAUT7);Capana10g00151…	K13691+K16055+K13691+K12356+K12356+K20867+K13379+K00703+K13681+K11000+K11000+K21371+K08238+K08237+K11718+K07151+K13648+K13496+K11820+K21371
Metabolism	Biosynthesis of other secondary metabolites	Tropane, piperidine and pyridine alkaloid biosynthesis	7	57	0.127444	0.828389	ko00960	Capana03g000286(HPPR);Capana03g003723(At1g62810);Capana04g002880(-);Capana07g001711(TAT);Capana09g001665(-);Capana10g000019(naat-B);Capana12g001203(HPPR)	K18606+K00276+K00276+K00815+K08081+K00815+K18606
Metabolism	Nucleotide metabolism	Purine metabolism	24	256	0.139714	0.871817	ko00230	Capana00g001117(rpoB);Capana00g001905(POLR3A);Capana01g000253(guaA);Capana01g000553(NRPB1);Capana01g000554(NRPB1);Capana01g001878(rpoC2);Capana01g003350(ASE1);Capana01g003570(UAH);Capana01g003690(APY1);Capana02g001966(ALN);Capana05g000889(PUR1);Capana06g000891(NDPK2);Capana06g002135(POLD4);Capana08g000343(PNP1);Capana08g002255(At1g74260);Capana08g002256(At1g74260);Capana10g002093(-);Capana10g0025…	K03043+K03018+K01951+K03006+K03006+K03046+K00764+K18151+K14641+K01466+K00764+K00940+K03505+K00962+K01952+K01952+K02999+K03021+K03021+K03021+K03021+K00860+K02324+K02324
Genetic Information Processing	Transcription	RNA polymerase	10	95	0.165901	0.995404	ko03020	Capana00g001117(rpoB);Capana00g001905(POLR3A);Capana01g000553(NRPB1);Capana01g000554(NRPB1);Capana01g001878(rpoC2);Capana10g002093(-);Capana10g002532(rpc2);Capana10g002534(Polr3b);Capana10g002538(rpc2);Capana10g002540(polr3b)	K03043+K03018+K03006+K03006+K03046+K02999+K03021+K03021+K03021+K03021
Metabolism	Carbohydrate metabolism	Inositol phosphate metabolism	10	97	0.181776	0.997838	ko00562	Capana00g000126(PI4KA1);Capana00g000333(PI4KA1);Capana00g000988(PI4KA1);Capana00g000989(PI4KA1);Capana00g004424(PIP5K4);Capana06g002670(FAB1B);Capana06g002672(FAB1A);Capana10g001436(PIP5K9);MSTRG.1526(PI4KA1);MSTRG.2420(PI4KA1)	K00888+K00888+K00888+K00888+K00889+K00921+K00921+K00889+K00888+K00888
Metabolism	Carbohydrate metabolism	Starch and sucrose metabolism	15	156	0.181784	0.997838	ko00500	Capana00g002155(BGLU13);Capana00g002348(At5g51830);Capana01g000524(TPPF);Capana01g003777(TPS9);Capana02g003365(SS2);Capana03g003618(BGLU11);Capana04g001731(-);Capana05g000530(-);Capana06g000674(BACOVA_02659);Capana06g001474(At3g43860);Capana07g000366(SPS);Capana08g001199(BACOVA_02659);Capana08g002556(AGPS1);Capana08g002622(At4g39010);MSTRG.3436(SPS)	K01188+K00847+K01087+K16055+K00703+K01188+K00688+K01187+K05349+K01179+K00696+K05349+K00975+K01179+K00696
Metabolism	Global and overview maps	Metabolic pathways	227	2907	0.189828	0.997838	ko01100	Capana00g000031(CAB3C);Capana00g000126(PI4KA1);Capana00g000237(atpA);Capana00g000333(PI4KA1);Capana00g000447(petA);Capana00g000688(ACO3);Capana00g000988(PI4KA1);Capana00g000989(PI4KA1);Capana00g001117(rpoB);Capana00g001147(PG1);Capana00g001213(PSBP);Capana00g001708(HEMA1);Capana00g001752(ppt-1);Capana00g001753(Ppt1);Capana00g001869(psaB);Capana00g001905(POLR3A);Capana00g002155(BGLU13);Capana00g00…	K08912+K00888+K02111+K00888+K02634+K05933+K00888+K00888+K03043+K01213+K02717+K02492+K01074+K01074+K02690+K03018+K01188+K10532+K00847+K02689+K00430+K08912+K08912+K08912+K08912+K09841+K09842+K01051+K00430+K00889+K00218+K00012+K00549+K00549+K00549+K01230+K01951+K01087+K03006+K03006+K04120+K00422+K00422+K00430+K00454+K00558+K03046+K10532+K01051+K08916+K01051+K01006+K00764+K18151+K00797+K16055+K09840+…
Metabolism	Nucleotide metabolism	Pyrimidine metabolism	18	194	0.192676	0.997838	ko00240	Capana00g001117(rpoB);Capana00g001905(POLR3A);Capana01g000553(NRPB1);Capana01g000554(NRPB1);Capana01g001878(rpoC2);Capana01g003690(APY1);Capana03g001337(DCTD);Capana06g000891(NDPK2);Capana06g002135(POLD4);Capana08g000343(PNP1);Capana08g001331(-);Capana10g002093(-);Capana10g002532(rpc2);Capana10g002534(Polr3b);Capana10g002538(rpc2);Capana10g002540(polr3b);Capana12g002619(POL2A);Capana12g002621(POL…	K03043+K03018+K03006+K03006+K03046+K14641+K01493+K00940+K03505+K00962+K01520+K02999+K03021+K03021+K03021+K03021+K02324+K02324
Metabolism	Energy metabolism	Carbon fixation in photosynthetic organisms	11	112	0.208209	0.997838	ko00710	Capana01g003067(PPD);Capana02g000489(FBA2);Capana02g000541(RBCS);Capana04g001161(rbcL);Capana04g002221(RBCS-8B);Capana05g002020(-);Capana07g000319(GAPA);Capana07g001845(PPC2);Capana09g000614(-);Capana11g001371(GAPC);Capana12g002623(rbcL)	K01006+K01623+K01602+K01601+K01602+K01100+K05298+K01595+K00029+K00134+K01601
Metabolism	Lipid metabolism	alpha-Linolenic acid metabolism	8	78	0.220521	0.997838	ko00592	Capana01g001574(LOX2.1);Capana05g002342(DAD1);Capana05g002354(DAD1);Capana05g002356(DAD1);Capana07g000976(PLA2-ALPHA);Capana08g001809(OPR2);Capana08g001810(OPR2);Capana08g002492(DES)	K00454+K16818+K16818+K16818+K01047+K05894+K05894+K01723
Metabolism	Glycan biosynthesis and metabolism	Glycosaminoglycan degradation	3	22	0.221086	0.997838	ko00531	Capana00g002233(EPSPS-2);Capana01g002096(-);Capana11g001902(At5g61250)	K10532+K10532+K07964
Environmental Information Processing	Signal transduction	MAPK signaling pathway - plant	18	199	0.22297	0.997838	ko04016	Capana00g002804(FLS2);Capana00g002839(-);Capana00g003396(Os01g0656200);Capana02g001463(RBOHE);Capana02g001700(At3g47570);Capana03g002491(AHG1);Capana05g000260(FLS2);Capana05g001700(ERF1B);Capana05g002434(EIN4);Capana06g000398(At2g29380);Capana06g000891(NDPK2);Capana08g000980(ACS2);Capana08g001012(WRKY22);Capana08g002080(PCM5);Capana09g001938(-);MSTRG.2767(--);MSTRG.3352(NTF4);MSTRG.9007(--)	K13420+K13420+K14497+K13447+K13420+K14497+K13420+K14516+K14509+K14497+K00940+K20772+K13425+K02183+K02183+K13420+K14512+K13447
Brite Hierarchies	Protein families: metabolism	Amino acid related enzymes	13	138	0.223874	0.997838	ko01007	Capana02g001264(At1g09620);Capana02g002931(ACS3);Capana02g003288(SYCO);Capana03g003140(EMB2247);Capana05g001102(LYSRS);Capana07g001711(TAT);Capana08g000980(ACS2);Capana08g001728(At3g02760);Capana08g002213(At4g33760);Capana08g002525(SYCO);Capana09g000213(ACS7);Capana10g000019(naat-B);Capana11g001487(LCB2a)	K01869+K01762+K01883+K01873+K04567+K00815+K20772+K01892+K01876+K01883+K01762+K00815+K00654
Environmental Information Processing	Signal transduction	Plant hormone signal transduction	28	328	0.244954	1	ko04075	Capana00g001673(TIR1);Capana00g003396(Os01g0656200);Capana00g004995(-);Capana01g000109(ARF9);Capana01g003356(At4g35230);Capana02g000676(GH3.1);Capana03g000009(SAUR32);Capana03g001065(ARF9);Capana03g001923(SAUR32);Capana03g002491(AHG1);Capana03g003343(AUX22D);Capana04g000217(ARG7);Capana05g001700(ERF1B);Capana05g002434(EIN4);Capana06g000398(At2g29380);Capana06g001980(SAUR32);Capana06g003043(GID1B)…	K14485+K14497+K14432+K14486+K14500+K14487+K14488+K14486+K14488+K14497+K14484+K14488+K14516+K14509+K14497+K14488+K14493+K14488+K14487+K14488+K14488+K14488+K14488+K14431+K14491+K14486+K14487+K14512
Metabolism	Metabolism of other amino acids	Glutathione metabolism	13	141	0.247059	1	ko00480	Capana00g003105(-);Capana00g004478(-);Capana01g003742(PMT1);Capana03g000769(GSTU10);Capana07g002006(-);Capana07g002012(-);Capana09g001859(-);Capana10g000359(APX1);Capana10g001792(GSTL3);Capana10g001806(GSTL3);Capana11g001525(GSTU17);Capana11g001534(GSTU17);MSTRG.29619(PARC)	K00799+K00799+K00797+K00799+K00799+K00799+K00799+K00434+K00799+K00799+K00799+K00799+K00799
Brite Hierarchies	Protein families: metabolism	Protein kinases	32	381	0.255797	1	ko01001	Capana00g000412(CPK17);Capana00g002804(FLS2);Capana00g002839(-);Capana00g004696(-);Capana01g003102(At1g54610);Capana01g003356(At4g35230);Capana02g001700(At3g47570);Capana02g001760(CPK7);Capana02g002309(GDPDL2);Capana02g002841(CTR1);Capana03g001763(TIO);Capana03g003997(At1g71810);Capana04g001823(At1g54610);Capana04g002316(CIPK5);Capana05g000260(FLS2);Capana05g001556(BLUS1);Capana05g002297(At1g5461…	K13412+K13420+K13420+K08856+K08819+K14500+K13420+K13412+K04733+K06272+K06228+K08869+K08819+K07198+K13420+K08835+K08819+K12761+K13412+K13412+K13412+K02178+K04424+K13429+K08867+K08832+K08867+K08835+K08857+K07198+K08838+K13412
Metabolism	Global and overview maps	Biosynthesis of secondary metabolites	124	1600	0.309821	1	ko01110	Capana00g000688(ACO3);Capana00g001481(GA2OX2);Capana00g001708(HEMA1);Capana00g002155(BGLU13);Capana00g002737(PER11);Capana00g003084(ABA2);Capana00g003805(AAO3);Capana00g004268(-);Capana00g004452(At5g58770);Capana00g004555(PORC);Capana00g004772(METE);Capana00g004787(METE);Capana00g004788(METE);Capana01g000992(CPS2);Capana01g001164(-);Capana01g001169(-);Capana01g001553(-);Capana01g001574(LOX2.1);Ca…	K05933+K04125+K02492+K01188+K00430+K09841+K09842+K00430+K11778+K00218+K00549+K00549+K00549+K04120+K00422+K00422+K00430+K00454+K15472+K15404+K00764+K15404+K17912+K09840+K09828+K01623+K00430+K09590+K05933+K00430+K00475+K00475+K01762+K00430+K01904+K00703+K00430+K18606+K04124+K01115+K01580+K13066+K13066+K13066+K00430+K00430+K01188+K00276+K21371+K01115+K01755+K00688+K00588+K00276+K00164+K01476+K00764+…
Metabolism	Biosynthesis of other secondary metabolites	Indole alkaloid biosynthesis	1	5	0.319969	1	ko00901	Capana07g001623(TDC)	K01593
Metabolism	Biosynthesis of other secondary metabolites	Anthocyanin biosynthesis	1	5	0.319969	1	ko00942	Capana04g001650(UGT79B6)	K17193
Metabolism	Biosynthesis of other secondary metabolites	Betalain biosynthesis	1	5	0.319969	1	ko00965	Capana07g001623(TDC)	K01593
Not Included in Pathway or Brite	Unclassified: genetic information processing	Protein processing	1	5	0.319969	1	ko99975	Capana08g002511(CCS1)	K07399
Not Included in Pathway or Brite	Unclassified: signaling and cellular processes	Transport	2	16	0.335352	1	ko99977	Capana03g000358(-);Capana12g000427(CAT1)	K03301+K03294
Metabolism	Amino acid metabolism	Tryptophan metabolism	5	52	0.342366	1	ko00380	Capana05g000399(ogdh);Capana07g001623(TDC);Capana08g000749(YUC6);Capana11g000468(gatA);Capana11g001419(UGT74B1)	K00164+K01593+K11816+K01426+K11820
Metabolism	Metabolism of terpenoids and polyketides	Carotenoid biosynthesis	6	65	0.351721	1	ko00906	Capana00g003084(ABA2);Capana00g003805(AAO3);Capana01g003456(CCD7);Capana01g004038(CCD4);Capana04g001637(CYP707A4);Capana11g000422(AAO4)	K09841+K09842+K17912+K09840+K09843+K09842
Brite Hierarchies	Protein families: signaling and cellular processes	G protein-coupled receptors	2	17	0.36309	1	ko04030	Capana02g000350(MLO8);Capana02g001846(MLO2)	K08472+K08472
Metabolism	Biosynthesis of other secondary metabolites	Glucosinolate biosynthesis	1	6	0.370457	1	ko00966	Capana11g001419(UGT74B1)	K11820
Brite Hierarchies	Protein families: genetic information processing	Membrane trafficking	57	736	0.386042	1	ko04131	Capana00g000126(PI4KA1);Capana00g000333(PI4KA1);Capana00g000648(EXO70A1);Capana00g000752(sec23a);Capana00g000988(PI4KA1);Capana00g000989(PI4KA1);Capana00g004424(PIP5K4);Capana00g004913(MNS1);Capana00g004936(CHC1);Capana01g001409(BIG2);Capana01g002705(SEC31B);Capana01g004039(LIP5);Capana02g000261(VPS54);Capana02g000489(FBA2);Capana02g001350(VPS54);Capana02g001424(BIG2);Capana03g000439(PLD1);Capana…	K00888+K00888+K07195+K14006+K00888+K00888+K00889+K01230+K04646+K18442+K14005+K12199+K17600+K01623+K17600+K18442+K01115+K12183+K01115+K07198+K09490+K12391+K12391+K00940+K08054+K05759+K17302+K08486+K00921+K00921+K05236+K05765+K12190+K01528+K02183+K18442+K02183+K07195+K07195+K07195+K08486+K00889+K03231+K18442+K10591+K17301+K07195+K09580+K00134+K07198+K18211+K08838+K10591+K08336+K17637+K17302+K10591
Metabolism	Lipid metabolism	Ether lipid metabolism	3	30	0.386657	1	ko00565	Capana03g000439(PLD1);Capana04g000130(PLDDELTA);Capana07g000976(PLA2-ALPHA)	K01115+K01115+K01047
Metabolism	Lipid metabolism	Linoleic acid metabolism	3	30	0.386657	1	ko00591	Capana01g001574(LOX2.1);Capana03g003732(LOX1.5);Capana07g000976(PLA2-ALPHA)	K00454+K15718+K01047
Metabolism	Metabolism of terpenoids and polyketides	Diterpenoid biosynthesis	4	43	0.397118	1	ko00904	Capana00g001481(GA2OX2);Capana01g000992(CPS2);Capana03g000366(LE);Capana06g000078(-)	K04125+K04120+K04124+K04120
Metabolism	Carbohydrate metabolism	Butanoate metabolism	3	32	0.427547	1	ko00650	Capana03g001534(-);Capana06g001770(ALS);MSTRG.1328(GABA-TP3)	K01580+K01652+K16871
Brite Hierarchies	Protein families: genetic information processing	DNA repair and recombination proteins	35	454	0.432158	1	ko03400	Capana00g000467(MSH4);Capana00g000492(MSH4);Capana00g001117(rpoB);Capana00g002740(FANCL);Capana01g000171(SPO11-2);Capana01g000553(NRPB1);Capana01g000554(NRPB1);Capana01g001221(CRYD);Capana01g001667(CLSY3);Capana01g001878(rpoC2);Capana01g002285(CLSY3);Capana01g002919(At4g02110);Capana02g000139(BRCA2B);Capana02g001688(-);Capana02g002759(RFC3);Capana03g000233(radA);Capana04g000895(GRF12);Capana05g00…	K08740+K08740+K03043+K10606+K10878+K03006+K03006+K01669+K10875+K03046+K10875+K10728+K08775+K07466+K10756+K04485+K06630+K10802+K15083+K07466+K03505+K10844+K15341+K02349+K02349+K10891+K10891+K01520+K12862+K19022+K08857+K01246+K12862+K02324+K02324
Metabolism	Metabolism of terpenoids and polyketides	Brassinosteroid biosynthesis	2	20	0.443267	1	ko00905	Capana02g000811(CYP85A3);Capana07g000856(DET2)	K09590+K09591
Metabolism	Metabolism of cofactors and vitamins	Ubiquinone and other terpenoid-quinone biosynthesis	5	59	0.447609	1	ko00130	Capana02g003302(4CLL1);Capana03g000286(HPPR);Capana07g001711(TAT);Capana10g000019(naat-B);Capana12g001203(HPPR)	K01904+K18606+K00815+K00815+K18606
Genetic Information Processing	Replication and repair	Base excision repair	5	59	0.447609	1	ko03410	Capana05g000658(HMGB7);Capana06g002135(POLD4);Capana11g001418(-);Capana12g002619(POL2A);Capana12g002621(POL2A)	K10802+K03505+K01246+K02324+K02324
Metabolism	Metabolism of other amino acids	beta-Alanine metabolism	6	74	0.473121	1	ko00410	Capana01g003742(PMT1);Capana03g001534(-);Capana03g002444(PAO5);Capana03g003723(At1g62810);Capana04g002880(-);Capana07g001103(-)	K00797+K01580+K12259+K00276+K00276+K05605
Cellular Processes	Transport and catabolism	Endocytosis	19	250	0.491831	1	ko04144	Capana00g004424(PIP5K4);Capana00g004936(CHC1);Capana01g001409(BIG2);Capana01g004039(LIP5);Capana02g001424(BIG2);Capana02g002563(-);Capana03g000439(PLD1);Capana03g003322(ELCL);Capana04g000130(PLDDELTA);Capana08g001192(VPS36);Capana08g001781(DRP2B);Capana08g002843(BIG1);Capana10g001436(PIP5K9);Capana10g001869(BIG2);Capana10g001971(UPL5);Capana12g000567(UPL5);Capana12g002783(-);MSTRG.1818(BRO1);MSTR…	K00889+K04646+K18442+K12199+K18442+K19366+K01115+K12183+K01115+K12190+K01528+K18442+K00889+K18442+K10591+K10591+K10591+K12200+K03283
Brite Hierarchies	Protein families: signaling and cellular processes	Glycosaminoglycan binding proteins	2	22	0.493508	1	ko00536	Capana02g001277(CTSB);Capana11g001902(At5g61250)	K01363+K07964
Genetic Information Processing	Replication and repair	DNA replication	9	116	0.495347	1	ko03030	Capana02g001688(-);Capana02g002759(RFC3);Capana06g002047(-);Capana06g002135(POLD4);Capana12g002619(POL2A);Capana12g002621(POL2A);MSTRG.2817(At2g25100);MSTRG.31976(--);MSTRG.35345(--)	K07466+K10756+K07466+K03505+K02324+K02324+K10743+K07466+K07466
Not Included in Pathway or Brite	Poorly characterized	General function prediction only	1	9	0.500542	1	ko99996	Capana06g000408(SPAC24B11.05)	K07025
Genetic Information Processing	Translation	Aminoacyl-tRNA biosynthesis	7	90	0.505894	1	ko00970	Capana02g001264(At1g09620);Capana02g003288(SYCO);Capana03g003140(EMB2247);Capana05g001102(LYSRS);Capana08g001728(At3g02760);Capana08g002213(At4g33760);Capana08g002525(SYCO)	K01869+K01883+K01873+K04567+K01892+K01876+K01883
Metabolism	Lipid metabolism	Fatty acid elongation	4	50	0.51406	1	ko00062	Capana00g001752(ppt-1);Capana00g001753(Ppt1);Capana08g000628(FDH);Capana11g002298(CUT1)	K01074+K01074+K15397+K15397
Metabolism	Energy metabolism	Nitrogen metabolism	4	51	0.529952	1	ko00910	Capana02g003498(-);Capana06g000545(NEC3);Capana06g000547(NEC3);Capana10g002341(ACA4)	K01673+K01674+K01674+K01674
Brite Hierarchies	Protein families: genetic information processing	Transcription machinery	26	351	0.534209	1	ko03021	Capana00g000085(TFIIB2);Capana00g001117(rpoB);Capana00g001905(POLR3A);Capana00g002838(NRPE1);Capana00g002840(NRPE1);Capana00g003420(HMGB13);Capana01g000553(NRPB1);Capana01g000554(NRPB1);Capana01g001192(BTAF1);Capana01g001878(rpoC2);Capana03g000249(VIP2);Capana04g002512(-);Capana06g001821(-);Capana07g000789(UVH6);Capana07g001214(ADA2);Capana08g000943(BRM);Capana10g000895(LARP6C);Capana10g002093(-)…	K03124+K03043+K03018+K16251+K16251+K09273+K03006+K03006+K15192+K03046+K15174+K10706+K15559+K10844+K11314+K11647+K15191+K02999+K03021+K03021+K03021+K03021+K15191+K15199+K11314+K15223
Genetic Information Processing	Folding, sorting and degradation	Protein export	5	65	0.534223	1	ko03060	Capana01g002859(SECA1);Capana04g001241(At2g22425);Capana05g000993(BIP5);Capana07g002041(Immp1l);MSTRG.1918(--)	K03070+K12946+K09490+K09647+K09648
Cellular Processes	Transport and catabolism	Autophagy - other eukaryotes	4	52	0.545584	1	ko04136	Capana12g000969(ATG12);MSTRG.18700(--);MSTRG.3269(TOR);MSTRG.4779(TOR)	K08336+K08337+K07203+K07203
Metabolism	Amino acid metabolism	Alanine, aspartate and glutamate metabolism	5	66	0.548072	1	ko00250	Capana01g003350(ASE1);Capana03g001534(-);Capana04g000864(At5g10920);Capana05g000889(PUR1);MSTRG.1328(GABA-TP3)	K00764+K01580+K01755+K00764+K16871
Genetic Information Processing	Folding, sorting and degradation	Ubiquitin mediated proteolysis	16	217	0.548736	1	ko04120	Capana00g002076(UPL1);Capana00g002740(FANCL);Capana01g002797(UBC23);Capana01g004316(CDC20-1);Capana03g001161(CDC20-1);Capana05g001440(UPL3);Capana08g000918(APC1);Capana08g000920(APC1);Capana09g002259(RCHY1);Capana10g000864(-);Capana10g001971(UPL5);Capana12g000567(UPL5);Capana12g002484(ASK11);Capana12g002783(-);MSTRG.2123(PIAL2);MSTRG.33555(CDC20-1)	K10592+K10606+K10581+K03363+K03363+K10590+K03348+K03348+K10144+K06689+K10591+K10591+K03094+K10591+K04706+K03363
Not Included in Pathway or Brite	Unclassified: genetic information processing	Translation	1	11	0.571978	1	ko99974	Capana05g000337(APUM1)	K17943
Metabolism	Biosynthesis of other secondary metabolites	Flavonoid biosynthesis	5	68	0.575159	1	ko00941	Capana02g002582(AN3);Capana02g002586(AN3);Capana04g002396(At4g26220);Capana09g002173(FL);Capana10g002483(CYP98A2)	K00475+K00475+K00588+K05278+K09754
Organismal Systems	Environmental adaptation	Circadian rhythm - plant	5	68	0.575159	1	ko04712	Capana00g002712(SPA1);Capana00g003179(ELF3);Capana00g004739(-);Capana03g003827(CRY2);Capana05g002506(FT)	K16240+K12125+K12130+K12119+K16223
Brite Hierarchies	Protein families: genetic information processing	Chaperones and folding catalysts	24	332	0.584949	1	ko03110	Capana00g003074(CYP26-2);Capana01g000115(GRXCR1);Capana01g001991(GRXC1);Capana01g001992(GRXC1);Capana01g003136(GRXS3);Capana01g004015(HSP17.4B);Capana02g001277(CTSB);Capana03g000666(CYP26-2);Capana04g000825(DNAJC10);Capana04g001503(PCMP-E44);Capana04g001506(PCMP-E44);Capana05g000311(GRXS2);Capana05g000993(BIP5);Capana05g001819(GRXC6);Capana06g000549(CCT2);Capana06g001088(CNX1);Capana06g001737(Dna…	K03768+K17479+K03676+K03676+K03676+K13993+K01363+K03768+K09537+K03798+K03798+K03676+K09490+K03676+K09494+K08054+K09519+K09533+K09533+K09533+K09580+K04077+K09489+K09489
Brite Hierarchies	Protein families: signaling and cellular processes	Transporters	49	676	0.592497	1	ko02000	Capana00g000139(NPF5.6);Capana00g000532(DTXL1);Capana00g002537(SWEET10);Capana00g002541(SWEET10);Capana00g003105(-);Capana00g003260(MHX);Capana00g004478(-);Capana00g004514(TT12);Capana02g001292(ZIP10);Capana02g001293(ZIP10);Capana02g002870(-);Capana02g002934(CBSDUF3);Capana03g000540(ABCC13);Capana03g000769(GSTU10);Capana03g001614(MPT3);Capana03g002186(TT12);Capana03g002572(TIP5-1);Capana03g003588…	K14638+K03327+K15382+K15382+K00799+K03452+K00799+K03327+K14709+K14709+K09874+K16302+K05674+K00799+K15102+K03327+K09873+K03549+K03549+K05770+K15283+K14638+K21398+K16302+K15382+K03327+K13783+K03327+K00799+K00799+K15377+K14684+K03549+K03327+K03327+K00799+K02069+K03834+K00799+K00799+K16075+K05658+K14638+K00799+K00799+K15112+K08176+K08176+K15382
Genetic Information Processing	Replication and repair	Homologous recombination	10	141	0.60635	1	ko03440	Capana01g001667(CLSY3);Capana01g002285(CLSY3);Capana01g002919(At4g02110);Capana02g000139(BRCA2B);Capana02g001688(-);Capana06g002047(-);Capana06g002135(POLD4);MSTRG.31976(--);MSTRG.3457(RAD51D);MSTRG.35345(--)	K10875+K10875+K10728+K08775+K07466+K07466+K03505+K07466+K10871+K07466
Metabolism	Carbohydrate metabolism	C5-Branched dibasic acid metabolism	1	13	0.633207	1	ko00660	Capana06g001770(ALS)	K01652
Metabolism	Metabolism of cofactors and vitamins	Riboflavin metabolism	1	13	0.633207	1	ko00740	Capana11g000751(RIBA3)	K14652
Brite Hierarchies	Protein families: signaling and cellular processes	Lectins	1	13	0.633207	1	ko04091	Capana06g001088(CNX1)	K08054
Metabolism	Metabolism of other amino acids	Cyanoamino acid metabolism	4	59	0.646734	1	ko00460	Capana00g002155(BGLU13);Capana03g003618(BGLU11);Capana06g000674(BACOVA_02659);Capana08g001199(BACOVA_02659)	K01188+K01188+K05349+K05349
Genetic Information Processing	Folding, sorting and degradation	Sulfur relay system	1	14	0.660457	1	ko04122	MSTRG.15622(STR1)	K01011
Brite Hierarchies	Protein families: metabolism	Lipid biosynthesis proteins	7	105	0.670522	1	ko01004	Capana00g001752(ppt-1);Capana00g001753(Ppt1);Capana01g001987(S-ACP-DES6);Capana01g002011(S-ACP-DES6);Capana06g002523(FAD3);Capana07g001672(LACS1);Capana08g001527(-)	K01074+K01074+K03921+K03921+K10257+K01897+K13511
Genetic Information Processing	Replication and repair	Nucleotide excision repair	9	134	0.670715	1	ko03420	Capana02g001688(-);Capana02g002759(RFC3);Capana06g002047(-);Capana06g002135(POLD4);Capana07g000789(UVH6);Capana12g002619(POL2A);Capana12g002621(POL2A);MSTRG.31976(--);MSTRG.35345(--)	K07466+K10756+K07466+K03505+K10844+K02324+K02324+K07466+K07466
Metabolism	Energy metabolism	Sulfur metabolism	3	46	0.673874	1	ko00920	Capana11g002199(APK3);Capana12g000882(CGS1);MSTRG.15622(STR1)	K00860+K01739+K01011
Metabolism	Metabolism of cofactors and vitamins	Folate biosynthesis	2	31	0.681184	1	ko00790	Capana07g002083(GGH1);Capana11g000751(RIBA3)	K01307+K14652
Metabolism	Glycan biosynthesis and metabolism	N-Glycan biosynthesis	4	62	0.685225	1	ko00510	Capana00g004913(MNS1);Capana02g003450(GMII);Capana09g000249(STT3A);MSTRG.1749(GCS2)	K01230+K01231+K07151+K01228
Brite Hierarchies	Protein families: genetic information processing	DNA replication proteins	18	266	0.693725	1	ko03032	Capana01g001655(-);Capana01g001828(-);Capana01g002597(CYCA2-1);Capana01g002919(At4g02110);Capana02g001688(-);Capana02g002461(-);Capana02g002759(RFC3);Capana03g000305(CYCA2-1);Capana03g002761(CYCB2-2);Capana04g000084(CYCB2-4);Capana04g002402(-);Capana06g002047(-);Capana06g002135(POLD4);Capana08g000501(CYCB2-3);Capana10g002455(-);Capana11g002361(ORC4);Capana12g002619(POL2A);Capana12g002621(POL2A)	K00558+K21777+K06627+K10728+K07466+K21777+K10756+K06627+K21777+K21777+K21777+K07466+K03505+K21777+K21777+K02606+K02324+K02324
Metabolism	Carbohydrate metabolism	Propanoate metabolism	3	48	0.701886	1	ko00640	Capana06g001783(At1g21400);Capana07g001103(-);Capana12g001287(ACC1)	K00166+K05605+K11262
Metabolism	Metabolism of other amino acids	Taurine and hypotaurine metabolism	1	16	0.70904	1	ko00430	Capana03g001534(-)	K01580
Metabolism	Lipid metabolism	Fatty acid biosynthesis	4	64	0.70919	1	ko00061	Capana01g001987(S-ACP-DES6);Capana01g002011(S-ACP-DES6);Capana07g001672(LACS1);Capana12g001287(ACC1)	K03921+K03921+K01897+K11262
Metabolism	Metabolism of terpenoids and polyketides	Sesquiterpenoid and triterpenoid biosynthesis	6	96	0.726038	1	ko00909	Capana01g001750(CYP71D55);Capana07g001416(VIT_19s0014g04930);Capana08g001669(-);Capana08g001671(PVS1);Capana09g000386(VIT_19s0014g04930);Capana09g000407(TTS1)	K15472+K15803+K14182+K14182+K15803+K15813
Metabolism	Amino acid metabolism	Valine, leucine and isoleucine biosynthesis	2	34	0.729678	1	ko00290	Capana06g001770(ALS);Capana09g002305(TD)	K01652+K01754
Metabolism	Carbohydrate metabolism	Amino sugar and nucleotide sugar metabolism	10	158	0.74433	1	ko00520	Capana00g002348(At5g51830);Capana00g004727(UGD1);Capana02g003253(RGP1);Capana08g002001(Xyl2);Capana08g002556(AGPS1);Capana10g001175(GAUT7);Capana10g001513(UXS1);Capana10g001514(UXS1);MSTRG.1499(--);MSTRG.2279(CBR1)	K00847+K00012+K13379+K15920+K00975+K13648+K08678+K08678+K01183+K00326
Brite Hierarchies	Protein families: metabolism	Cytochrome P450	7	114	0.751047	1	ko00199	Capana00g000630(-);Capana01g001750(CYP71D55);Capana02g000811(CYP85A3);Capana04g001637(CYP707A4);Capana07g000027(CYP94A1);Capana08g002492(DES);Capana10g002483(CYP98A2)	K20667+K15472+K09590+K09843+K20769+K01723+K09754
Cellular Processes	Transport and catabolism	Phagosome	7	114	0.751047	1	ko04145	Capana02g002916(-);Capana02g003379(TUBA1);Capana05g001155(TUBA1);Capana06g001088(CNX1);Capana06g002042(TUBA);Capana06g002670(FAB1B);Capana06g002672(FAB1A)	K07374+K07374+K07374+K08054+K07374+K00921+K00921
Metabolism	Metabolism of cofactors and vitamins	Vitamin B6 metabolism	1	19	0.76921	1	ko00750	Capana11g000095(PDX2)	K08681
Genetic Information Processing	Replication and repair	Mismatch repair	6	101	0.769729	1	ko03430	Capana02g001688(-);Capana02g002759(RFC3);Capana06g002047(-);Capana06g002135(POLD4);MSTRG.31976(--);MSTRG.35345(--)	K07466+K10756+K07466+K03505+K07466+K07466
Environmental Information Processing	Membrane transport	ABC transporters	2	37	0.771765	1	ko02010	Capana03g000540(ABCC13);Capana11g000302(ABCB21)	K05674+K05658
Metabolism	Amino acid metabolism	Lysine degradation	3	57	0.805478	1	ko00310	Capana05g000399(ogdh);Capana06g001598(SUVH5);MSTRG.18763(--)	K00164+K11420+K18826
Brite Hierarchies	Protein families: signaling and cellular processes	Ion channels	4	74	0.809062	1	ko04040	Capana00g004921(GLR2.8);Capana00g004923(GLR2.8);Capana03g000206(At1g73020);Capana04g000548(-)	K05387+K05387+K19327+K05387
Metabolism	Metabolism of cofactors and vitamins	Porphyrin and chlorophyll metabolism	3	58	0.814874	1	ko00860	Capana00g001708(HEMA1);Capana00g004555(PORC);Capana08g002151(HEMA1)	K02492+K00218+K02492
Metabolism	Lipid metabolism	Arachidonic acid metabolism	1	22	0.816948	1	ko00590	Capana07g000976(PLA2-ALPHA)	K01047
Brite Hierarchies	Protein families: signaling and cellular processes	Prokaryotic Defense System	1	23	0.830558	1	ko02048	Capana01g001655(-)	K00558
Metabolism	Amino acid metabolism	Glycine, serine and threonine metabolism	6	111	0.841142	1	ko00260	Capana03g000047(PGDH2);Capana03g003723(At1g62810);Capana04g002880(-);Capana06g001718(HPR);Capana08g002743(HPR-A);Capana09g002305(TD)	K00058+K00276+K00276+K15893+K15893+K01754
Genetic Information Processing	Translation	Ribosome biogenesis in eukaryotes	8	145	0.852355	1	ko03008	Capana00g000295(SBDS);Capana00g002747(-);Capana00g002748(mdn1);Capana00g004379(Wdr3);Capana02g002416(EIF6-2);Capana06g000040(CDC48C);Capana06g000041(CDC48C);MSTRG.693(RAN1)	K14574+K14572+K14572+K14556+K03264+K14571+K14571+K07936
Not Included in Pathway or Brite	Unclassified: signaling and cellular processes	Structural proteins	1	25	0.85482	1	ko99992	Capana09g002364(VPS13)	K19525
Metabolism	Amino acid metabolism	Arginine biosynthesis	2	46	0.86547	1	ko00220	Capana04g000864(At5g10920);Capana05g000493(ARGAH1)	K01755+K01476
Metabolism	Lipid metabolism	Biosynthesis of unsaturated fatty acids	2	47	0.873352	1	ko01040	Capana01g001987(S-ACP-DES6);Capana01g002011(S-ACP-DES6)	K03921+K03921
Brite Hierarchies	Protein families: signaling and cellular processes	Secretion system	2	47	0.873352	1	ko02044	Capana01g002859(SECA1);Capana03g001337(DCTD)	K03070+K01493
Metabolism	Carbohydrate metabolism	Glyoxylate and dicarboxylate metabolism	6	119	0.884383	1	ko00630	Capana02g000541(RBCS);Capana04g001161(rbcL);Capana04g002221(RBCS-8B);Capana06g001718(HPR);Capana08g002743(HPR-A);Capana12g002623(rbcL)	K01602+K01601+K01602+K15893+K15893+K01601
Metabolism	Metabolism of cofactors and vitamins	Thiamine metabolism	1	28	0.884864	1	ko00730	Capana12g001213(TKT2)	K01662
Brite Hierarchies	Protein families: genetic information processing	Transfer RNA biogenesis	14	248	0.888694	1	ko03016	Capana02g001264(At1g09620);Capana02g003288(SYCO);Capana03g003140(EMB2247);Capana05g000380(At2g01740);Capana05g001102(LYSRS);Capana05g002513(At4g04670);Capana07g000071(-);Capana07g000079(ddiA);Capana08g000343(PNP1);Capana08g001728(At3g02760);Capana08g002213(At4g33760);Capana08g002331(HAG3);Capana08g002525(SYCO);Capana10g001509(-)	K01869+K01883+K01873+K17710+K04567+K15450+K01166+K01166+K00962+K01892+K01876+K07739+K01883+K03231
Metabolism	Global and overview maps	Fatty acid metabolism	6	120	0.889017	1	ko01212	Capana00g001752(ppt-1);Capana00g001753(Ppt1);Capana01g001987(S-ACP-DES6);Capana01g002011(S-ACP-DES6);Capana07g001672(LACS1);Capana12g001287(ACC1)	K01074+K01074+K03921+K03921+K01897+K11262
Metabolism	Amino acid metabolism	Arginine and proline metabolism	4	86	0.890014	1	ko00330	Capana01g003742(PMT1);Capana03g002444(PAO5);Capana05g000493(ARGAH1);Capana11g000468(gatA)	K00797+K12259+K01476+K01426
Brite Hierarchies	Protein families: genetic information processing	Translation factors	11	202	0.892336	1	ko03012	Capana00g003675(TSS);Capana01g000505(CPEFG);Capana01g002871(-);Capana02g002416(EIF6-2);Capana03g001232(TUFA);Capana03g003088(-);Capana06g001884(SPAC56F8.03);Capana07g002491(prmC);Capana08g001225(TUFA);Capana10g001509(-);Capana10g001781(ERF1-3)	K03255+K02355+K03232+K03264+K02358+K15032+K03243+K02493+K02358+K03231+K03265
Metabolism	Metabolism of cofactors and vitamins	Nicotinate and nicotinamide metabolism	1	29	0.893429	1	ko00760	Capana04g001553(NADK2)	K00858
Genetic Information Processing	Folding, sorting and degradation	SNARE interactions in vesicular transport	2	50	0.894514	1	ko04130	Capana06g002232(KN);Capana10g000418(SYP124)	K08486+K08486
Metabolism	Biosynthesis of other secondary metabolites	Stilbenoid, diarylheptanoid and gingerol biosynthesis	2	52	0.906744	1	ko00945	Capana04g002396(At4g26220);Capana10g002483(CYP98A2)	K00588+K09754
Genetic Information Processing	Transcription	Basal transcription factors	2	55	0.922623	1	ko03022	Capana00g000085(TFIIB2);Capana07g000789(UVH6)	K03124+K10844
Brite Hierarchies	Protein families: signaling and cellular processes	Exosome	45	735	0.930927	1	ko04147	Capana00g000428(-);Capana00g004936(CHC1);Capana02g000489(FBA2);Capana02g001277(CTSB);Capana02g002916(-);Capana02g003379(TUBA1);Capana03g000047(PGDH2);Capana03g001232(TUFA);Capana03g001614(MPT3);Capana03g003213(HIS2B);Capana03g003322(ELCL);Capana03g003525(HIS2A);Capana04g000864(At5g10920);Capana04g000895(GRF12);Capana04g002155(PHB3);Capana05g000658(HMGB7);Capana05g000993(BIP5);Capana05g001155(TUBA…	K11251+K04646+K01623+K01363+K07374+K07374+K00058+K02358+K15102+K11252+K12183+K11251+K01755+K06630+K17080+K10802+K09490+K07374+K09494+K05759+K17302+K07374+K08486+K05236+K01593+K01897+K15377+K05765+K12190+K02358+K01528+K02183+K02183+K08486+K03231+K17301+K09580+K05658+K00134+K12382+K04077+K17302+K00522+K11252+K01555
Brite Hierarchies	Protein families: signaling and cellular processes	CD Molecules	1	35	0.932988	1	ko04090	Capana11g000302(ABCB21)	K05658
Genetic Information Processing	Folding, sorting and degradation	Protein processing in endoplasmic reticulum	18	329	0.935213	1	ko04141	Capana00g000752(sec23a);Capana00g004913(MNS1);Capana01g002705(SEC31B);Capana01g004015(HSP17.4B);Capana05g000293(AERO2);Capana05g000993(BIP5);Capana06g001088(CNX1);Capana08g001910(UGGT);Capana08g002340(SUD1);Capana09g000249(STT3A);Capana10g000864(-);Capana11g000086(PDIL1-4);Capana12g002484(ASK11);MSTRG.16311(At2g40290);MSTRG.1749(GCS2);MSTRG.18200(CAFP);MSTRG.20893(DNAJ1);MSTRG.21413(HSC-2)	K14006+K01230+K14005+K13993+K10950+K09490+K08054+K11718+K10661+K07151+K06689+K09580+K03094+K03237+K01228+K13525+K09503+K03283
Brite Hierarchies	Protein families: genetic information processing	Ribosome biogenesis	21	378	0.938967	1	ko03009	Capana00g000295(SBDS);Capana00g002747(-);Capana00g002748(mdn1);Capana00g004379(Wdr3);Capana02g001392(KRR1);Capana02g002416(EIF6-2);Capana02g002753(DIM1B);Capana03g001618(Os06g0179700);Capana03g002479(RH7);Capana03g002896(Pdcd11);Capana03g002897(-);Capana04g002020(-);Capana04g002282(PDCD11);Capana05g000664(RSL1D1);Capana05g001651(ABCF1);Capana06g000040(CDC48C);Capana06g000041(CDC48C);Capana06g0020…	K14574+K14572+K14572+K14556+K06961+K03264+K14191+K14803+K16911+K14792+K14792+K15262+K14792+K14775+K06185+K14571+K14571+K14293+K19307+K18327+K00783
Brite Hierarchies	Protein families: genetic information processing	Ubiquitin system	37	622	0.939167	1	ko04121	Capana00g000413(Rnf14);Capana00g001673(TIR1);Capana00g002076(UPL1);Capana00g002740(FANCL);Capana00g003880(ATL78);Capana01g000504(-);Capana01g002797(UBC23);Capana01g003086(-);Capana01g004316(CDC20-1);Capana02g000139(BRCA2B);Capana02g003015(UBP12);Capana02g003223(BIG);Capana02g003224(BIG);Capana03g001161(CDC20-1);Capana03g003002(ULP1D);Capana05g001440(UPL3);Capana05g002082(At3g56230);Capana06g00157…	K11971+K14485+K10592+K10606+K19040+K11975+K10581+K11801+K03363+K08775+K11838+K10691+K10691+K03363+K16287+K10590+K10523+K19042+K19040+K12176+K11838+K03348+K03348+K19041+K10661+K11975+K11975+K10144+K19038+K06689+K10591+K10664+K10591+K08336+K19040+K03094+K10591
Brite Hierarchies	Protein families: metabolism	Peptidases	20	364	0.94167	1	ko01002	Capana01g000253(guaA);Capana01g002699(SCPL40);Capana01g002700(SCPL40);Capana01g003350(ASE1);Capana02g000855(-);Capana02g001277(CTSB);Capana02g001991(SCPL31);Capana02g002889(CYOP);Capana02g003015(UBP12);Capana03g004586(Apeh);Capana04g001427(SCPL42);Capana04g001503(PCMP-E44);Capana04g001506(PCMP-E44);Capana05g000889(PUR1);Capana06g002057(SCPL48);Capana07g000249(PRCP);Capana07g001470(UBP12);Capana07…	K01951+K16297+K16297+K00764+K16298+K01363+K16297+K01414+K11838+K01303+K16297+K03798+K03798+K00764+K16298+K01285+K11838+K09647+K01307+K07999
Metabolism	Lipid metabolism	Sphingolipid metabolism	1	39	0.950822	1	ko00600	Capana11g001487(LCB2a)	K00654
Metabolism	Lipid metabolism	Glycerolipid metabolism	3	83	0.951505	1	ko00561	Capana06g001343(PAH2);Capana07g001071(DGK5);MSTRG.8381(PAH2)	K15728+K00901+K15728
Metabolism	Carbohydrate metabolism	Citrate cycle (TCA cycle)	3	84	0.954188	1	ko00020	Capana05g000399(ogdh);Capana09g000016(PDH-E1);MSTRG.12569(SDH2-2)	K00164+K00161+K00235
Metabolism	Amino acid metabolism	Phenylalanine, tyrosine and tryptophan biosynthesis	2	65	0.959039	1	ko00400	Capana07g001711(TAT);Capana10g000019(naat-B)	K00815+K00815
Metabolism	Metabolism of cofactors and vitamins	Pantothenate and CoA biosynthesis	1	42	0.96101	1	ko00770	Capana06g001770(ALS)	K01652
Metabolism	Carbohydrate metabolism	Pyruvate metabolism	5	127	0.9638	1	ko00620	Capana01g003067(PPD);Capana07g001845(PPC2);Capana09g000016(PDH-E1);Capana09g000614(-);Capana12g001287(ACC1)	K01006+K01595+K00161+K00029+K11262
Cellular Processes	Transport and catabolism	Peroxisome	5	127	0.9638	1	ko04146	Capana06g001584(FAR2);Capana07g001672(LACS1);Capana08g001921(FAR3);Capana08g001923(-);Capana11g000244(FAR3)	K13356+K01897+K13356+K13356+K13356
Metabolism	Carbohydrate metabolism	Ascorbate and aldarate metabolism	2	70	0.9704	1	ko00053	Capana00g004727(UGD1);Capana10g000359(APX1)	K00012+K00434
Brite Hierarchies	Protein families: genetic information processing	Mitochondrial biogenesis	25	467	0.970955	1	ko03029	Capana01g000505(CPEFG);Capana01g001830(-);Capana02g001264(At1g09620);Capana03g001232(TUFA);Capana03g001944(SPAC644.07);Capana03g003088(-);Capana04g002155(PHB3);Capana04g002316(CIPK5);Capana04g002353(At5g55840);Capana05g000380(At2g01740);Capana06g002641(ND2);Capana07g002041(Immp1l);Capana08g001140(MT-CYB);Capana08g001151(ND2);Capana08g001225(TUFA);Capana08g001445(ND5);Capana08g002213(At4g33760);Ca…	K02355+K18158+K01869+K02358+K08900+K15032+K17080+K07198+K17964+K17710+K03879+K09647+K00412+K03879+K02358+K03883+K01876+K10591+K17964+K07198+K10908+K10591+K04077+K08336+K10591
Metabolism	Lipid metabolism	Steroid biosynthesis	1	46	0.971392	1	ko00100	Capana02g000339(DIM)	K09828
Brite Hierarchies	Protein families: metabolism	Protein phosphatase and associated proteins	22	429	0.978387	1	ko01009	Capana00g004076(kif11);Capana01g000115(GRXCR1);Capana02g000125(-);Capana02g000130(SACS);Capana02g000261(VPS54);Capana02g001350(VPS54);Capana02g001359(JMJ18);Capana03g000371(PP2AA2);Capana03g001180(-);Capana03g001618(Os06g0179700);Capana03g001653(-);Capana04g002200(-);Capana05g001983(At1g05000);Capana06g001343(PAH2);Capana08g001676(-);Capana08g002080(PCM5);Capana08g002762(B'EPSILON);Capana09g00193…	K11498+K17479+K17592+K17592+K17600+K17600+K11446+K03456+K11446+K14803+K17592+K11446+K18045+K15728+K17604+K02183+K11584+K02183+K08867+K11446+K08867+K01102
Genetic Information Processing	Transcription	Spliceosome	13	281	0.978854	1	ko03040	Capana00g001966(Eftud2);Capana01g000594(Prpf31);Capana07g000545(Prpf8);Capana07g000622(SR34);Capana09g001635(-);Capana09g002407(PRL1);Capana11g000987(THO2);Capana12g000217(Snrnp200);Capana12g000226(-);Capana12g000682(DHX38);Capana12g002397(PRL1);MSTRG.21413(HSC-2);MSTRG.31435(PRP40A)	K12852+K12844+K12856+K12890+K12813+K12862+K12879+K12854+K12811+K12815+K12862+K03283+K12821
Metabolism	Metabolism of terpenoids and polyketides	Terpenoid backbone biosynthesis	2	76	0.980056	1	ko00900	Capana00g004452(At5g58770);Capana12g001213(TKT2)	K11778+K01662
Brite Hierarchies	Protein families: metabolism	Prenyltransferases	1	51	0.980576	1	ko01006	Capana00g004452(At5g58770)	K11778
Metabolism	Global and overview maps	Carbon metabolism	19	384	0.980881	1	ko01200	Capana01g003067(PPD);Capana02g000489(FBA2);Capana02g000541(RBCS);Capana03g000047(PGDH2);Capana04g001161(rbcL);Capana04g002221(RBCS-8B);Capana05g000399(ogdh);Capana05g002020(-);Capana06g001718(HPR);Capana07g000319(GAPA);Capana07g001103(-);Capana07g001845(PPC2);Capana08g002743(HPR-A);Capana09g000016(PDH-E1);Capana09g000614(-);Capana09g002305(TD);Capana11g001371(GAPC);Capana12g002623(rbcL);MSTRG.125…	K01006+K01623+K01602+K00058+K01601+K01602+K00164+K01100+K15893+K05298+K05605+K01595+K15893+K00161+K00029+K01754+K00134+K01601+K00235
Metabolism	Amino acid metabolism	Valine, leucine and isoleucine degradation	2	81	0.985702	1	ko00280	Capana06g001783(At1g21400);Capana07g001103(-)	K00166+K05605
Metabolism	Energy metabolism	Oxidative phosphorylation	10	243	0.988208	1	ko00190	Capana00g000237(atpA);Capana03g003752(atpA);Capana06g002641(ND2);Capana07g000268(AHA6);Capana08g001140(MT-CYB);Capana08g001151(ND2);Capana08g001445(ND5);Capana09g000062(AHA8);Capana12g002761(-);MSTRG.12569(SDH2-2)	K02111+K02111+K03879+K01535+K00412+K03879+K03883+K01535+K03934+K00235
Metabolism	Carbohydrate metabolism	Galactose metabolism	2	84	0.988307	1	ko00052	Capana05g000530(-);Capana05g002154(GOLS1)	K01187+K18819
Metabolism	Carbohydrate metabolism	Fructose and mannose metabolism	2	85	0.989068	1	ko00051	Capana00g002348(At5g51830);Capana02g000489(FBA2)	K00847+K01623
Metabolism	Global and overview maps	2-Oxocarboxylic acid metabolism	2	85	0.989068	1	ko01210	Capana06g001770(ALS);Capana11g001419(UGT74B1)	K01652+K11820
Genetic Information Processing	Translation	RNA transport	11	266	0.990497	1	ko03013	Capana02g001214(NUP155);Capana06g001884(SPAC56F8.03);Capana06g002039(KPNB1);Capana08g000481(NUP85);Capana10g000547(-);Capana10g001509(-);Capana10g001537(PAB7);Capana11g000987(THO2);MSTRG.16311(At2g40290);MSTRG.2211(TRZ3);MSTRG.693(RAN1)	K14312+K03243+K14293+K14304+K14300+K03231+K13126+K12879+K03237+K00784+K07936
Genetic Information Processing	Translation	mRNA surveillance pathway	5	159	0.993208	1	ko03015	Capana03g000371(PP2AA2);Capana08g002762(B'EPSILON);Capana10g001537(PAB7);Capana10g001781(ERF1-3);Capana12g000176(PAPS3)	K03456+K11584+K13126+K03265+K14376
Metabolism	Carbohydrate metabolism	Glycolysis / Gluconeogenesis	6	182	0.994119	1	ko00010	Capana02g000489(FBA2);Capana06g000334(PDC2);Capana09g000016(PDH-E1);Capana10g000755(YMR099C);Capana10g001347(PDC4);Capana11g001371(GAPC)	K01623+K01568+K00161+K01792+K01568+K00134
Brite Hierarchies	Protein families: genetic information processing	Spliceosome	20	435	0.994215	1	ko03041	Capana00g001966(Eftud2);Capana01g000594(Prpf31);Capana01g001518(sf1);Capana02g003016(At3g47120);Capana02g003017(At3g47120);Capana04g000131(At3g47120);Capana07g000545(Prpf8);Capana07g000622(SR34);Capana08g000175(GRV2);Capana08g000176(GRV2);Capana08g000177(GRV2);Capana09g001635(-);Capana09g002407(PRL1);Capana10g001537(PAB7);Capana11g000987(THO2);Capana12g000217(Snrnp200);Capana12g000226(-);Capana12…	K12852+K12844+K13095+K13107+K13107+K13107+K12856+K12890+K09533+K09533+K09533+K12813+K12862+K13126+K12879+K12854+K12811+K12815+K02180+K12862
Metabolism	Carbohydrate metabolism	Pentose phosphate pathway	1	73	0.996472	1	ko00030	Capana02g000489(FBA2)	K01623
Metabolism	Global and overview maps	Biosynthesis of amino acids	13	331	0.997254	1	ko01230	Capana00g004772(METE);Capana00g004787(METE);Capana00g004788(METE);Capana02g000489(FBA2);Capana03g000047(PGDH2);Capana04g000864(At5g10920);Capana05g000493(ARGAH1);Capana06g001770(ALS);Capana07g001711(TAT);Capana09g002305(TD);Capana10g000019(naat-B);Capana11g001371(GAPC);Capana12g000882(CGS1)	K00549+K00549+K00549+K01623+K00058+K01755+K01476+K01652+K00815+K01754+K00815+K00134+K01739
Metabolism	Lipid metabolism	Fatty acid degradation	1	77	0.997413	1	ko00071	Capana07g001672(LACS1)	K01897
Genetic Information Processing	Folding, sorting and degradation	RNA degradation	4	156	0.99766	1	ko03018	Capana08g000343(PNP1);Capana10g001537(PAB7);Capana10g002149(Exosc8);Capana12g000778(CPN60B1)	K00962+K13126+K12586+K04077
Brite Hierarchies	Protein families: genetic information processing	Messenger RNA Biogenesis	21	540	0.999821	1	ko03019	Capana02g001214(NUP155);Capana02g001299(AGO2);Capana02g002916(-);Capana02g003379(TUBA1);Capana03g000218(EXD1);Capana04g001925(SOV);Capana05g001155(TUBA1);Capana06g000189(AGO1B);Capana06g002042(TUBA);Capana08g000343(PNP1);Capana08g000481(NUP85);Capana09g001714(MTA);Capana10g000547(-);Capana10g001509(-);Capana10g001537(PAB7);Capana10g001781(ERF1-3);Capana10g002149(Exosc8);Capana11g000691(AGO10);Cap…	K14312+K11593+K07374+K07374+K18740+K18758+K07374+K11593+K07374+K00962+K14304+K05925+K14300+K03231+K13126+K03265+K12586+K11593+K12879+K14376+K04077
Genetic Information Processing	Translation	Ribosome	3	380	1	1	ko03010	Capana06g001206(-);Capana11g000917(rpl2);Capana12g001801(RPS13)	K02914+K02886+K02953
Brite Hierarchies	Protein families: genetic information processing	Ribosome	4	354	1	1	ko03011	Capana06g001206(-);Capana11g000917(rpl2);Capana11g002268(PSRP3);Capana12g001801(RPS13)	K02914+K02886+K19032+K02953
