# Supplementary material for: Antioxidant activation, cell wall reinforcement, and reactive oxygen species regulation promote resistance to waterlogging stress in hot pepper (Capsicum annuum L.)
Source: BMC Plant Biol. 2022 Sep 1;22:425. doi: 10.1186/s12870-022-03807-2 (PMC9434832; doi:10.1186/s12870-022-03807-2)
Supplement: Supplementary file 13 — Additional file 13: Table S10. The DEG transcription factor list. [file 12870_2022_3807_MOESM13_ESM.xlsx]

## Sheet: Sheet1
gene_id	Gene name	T0T	T5T	T10T	T5CK	T10CK	S0T	S5T	S10T	S5CK	S10CK	Symbol	Description	KEGG_A_class	KEGG_B_class	Pathway	K_ID	GO Component	GO Function	GO Process
Capana00g004995	ABF	0.556667	0.256667	0.466667	0.193333	0.15	0.116667	0.46	0.186667	0.466667	0.63	-	G-box-binding factor 4-like [Capsicum annuum]	Brite Hierarchies;Environmental Information Processing	Protein families: genetic information processing;Signal transduction	ko03000//Transcription factors;ko04075//Plant hormone signal transduction	K14432;K14432	-	-	-
Capana05g001948	ERF1	99.4133	224.447	99.3767	97.0733	77.94	72.8633	166.193	125.947	77.64	76.7433	ERF1	ethylene-responsive transcription factor 1-like [Capsicum annuum]	Brite Hierarchies;Organismal Systems	Protein families: genetic information processing;Environmental adaptation	ko03000//Transcription factors;ko04626//Plant-pathogen interaction	K13432;K13432	-	-	-
Capana05g001729	AIL6	0.706667	1.46333	0.686667	0.946667	0.856667	0.486667	1.93333	1.49333	0.81	0.806667	AIL6	AP2-like ethylene-responsive transcription factor AIL6 [Capsicum annuum]	Brite Hierarchies	Protein families: genetic information processing	ko03000//Transcription factors	K09285	-	-	-
Capana10g001875	AP2	0.296667	0.73	0.403333	0.253333	0	0	0.276667	0.453333	0.113333	0.156667	AP2	AP2-like ethylene-responsive transcription factor TOE3 [Solanum pennellii]	Brite Hierarchies	Protein families: genetic information processing	ko03000//Transcription factors	K09284	-	-	-
Capana03g001026	E2FE	0.813333	1.86	0.516667	0.613333	1.02	0.22	0.93	1.14	0.386667	0.263333	E2FE	E2F transcription factor-like E2FE [Capsicum annuum]	Brite Hierarchies	Protein families: genetic information processing	ko03000//Transcription factors	K09391	-	-	-
Capana00g004308	LEP	0.0233333	0.113333	0.0466667	0	0	0	0.15	0	0.03	0.0233333	LEP	ethylene-responsive transcription factor LEP-like [Capsicum annuum]	Brite Hierarchies	Protein families: genetic information processing	ko03000//Transcription factors	K09286	-	-	-
Capana02g000518	EREBP1	0	0.0233333	0	0	0	0	0	0	0	0	EREBP1	ethylene-responsive transcription factor RAP2-12-like isoform X2 [Capsicum annuum]	Brite Hierarchies	Protein families: genetic information processing	ko03000//Transcription factors	K09286	-	-	GO:0010467//gene expression;GO:0034645//cellular macromolecule biosynthetic process
Capana10g002437	RAP2-11	0.25	0.06	0.136667	0.153333	0.286667	0.03	0.13	0.0633333	0.17	0.19	RAP2-11	ethylene-responsive transcription factor RAP2-11-like [Capsicum annuum]	Brite Hierarchies	Protein families: genetic information processing	ko03000//Transcription factors	K09286	-	-	-
Capana05g001700	ERF1B	5.66333	3.22	7.96667	5.00667	6.06	6.36667	3.79	3.88667	10.0333	10.6033	ERF1B	ethylene-responsive transcription factor 1B-like [Capsicum annuum]	Brite Hierarchies;Environmental Information Processing;Environmental Information Processing	Protein families: genetic information processing;Signal transduction;Signal transduction	ko03000//Transcription factors;ko04075//Plant hormone signal transduction;ko04016//MAPK signaling pathway - plant	K14516;K14516;K14516	-	-	-
Capana01g001630	HDG1	0	0.113333	0	0	0	0	0	0	0	0	HDG1	homeobox-leucine zipper protein ANTHOCYANINLESS 2-like isoform X3 [Nicotiana attenuata]	Brite Hierarchies	Protein families: genetic information processing	ko03000//Transcription factors	K09338	-	-	-
Capana01g001634	ROC5-1	0	0.0433333	0	0	0	0	0	0	0	0	ROC5	ankyrin repeat-containing protein At5g02620-like [Capsicum annuum]	Brite Hierarchies	Protein families: genetic information processing	ko03000//Transcription factors	K09338	-	-	-
Capana02g000407	ATHB-21	0.753333	2.31	0.576667	2.11333	3.05	1.09	3.00667	0.226667	0.866667	1.33667	ATHB-21	homeobox-leucine zipper protein ATHB-40-like [Capsicum annuum]	Brite Hierarchies	Protein families: genetic information processing	ko03000//Transcription factors	K09338	-	-	-
Capana02g000632	HAT22	67.4133	165.15	60.9267	52.8733	63.7633	56.64	120.46	52.5833	90.28	83.4833	HAT22	homeobox-leucine zipper protein HAT22-like [Capsicum annuum]	Brite Hierarchies	Protein families: genetic information processing	ko03000//Transcription factors	K09338	-	-	-
Capana02g002164	PDF2-1	0.0133333	0.08	0.0166667	0.0466667	0.0233333	0.0866667	0.126667	0.126667	0.04	0.0833333	PDF2	LOW QUALITY PROTEIN: homeobox-leucine zipper protein PROTODERMAL FACTOR 2 [Capsicum annuum]	Brite Hierarchies	Protein families: genetic information processing	ko03000//Transcription factors	K09338	-	-	-
Capana04g002531	PDF2-2	0	0.0133333	0	0.0133333	0	0	0	0	0	0	PDF2	homeobox-leucine zipper protein MERISTEM L1-like [Capsicum annuum]	Brite Hierarchies	Protein families: genetic information processing	ko03000//Transcription factors	K09338	-	-	-
Capana06g001620	HAT4	4.02	8.98	2.38333	5.30333	6.02	6.85667	13.1233	6.18333	6.50333	3.11333	HAT4	homeobox-leucine zipper protein HAT4 [Capsicum annuum]	Brite Hierarchies	Protein families: genetic information processing	ko03000//Transcription factors	K09338	GO:0043231//intracellular membrane-bounded organelle	GO:0001071//nucleic acid binding transcription factor activity;GO:0003677//DNA binding	GO:0010468//regulation of gene expression;GO:0034645//cellular macromolecule biosynthetic process
Capana11g002379	ATHB-17	1.49667	5.24333	1.15667	1.07333	1.68333	0.686667	8.07667	3.24667	0.893333	0.526667	ATHB-17	homeobox-leucine zipper protein ATHB-17 [Capsicum annuum]	Brite Hierarchies	Protein families: genetic information processing	ko03000//Transcription factors	K09338	GO:0043231//intracellular membrane-bounded organelle	GO:0001071//nucleic acid binding transcription factor activity;GO:0003677//DNA binding	GO:0010468//regulation of gene expression;GO:0034645//cellular macromolecule biosynthetic process
Capana12g002568	ROC5-2	0.16	0	0.113333	0.0866667	0.193333	0	0	0.176667	0.25	0.0833333	ROC5	homeobox-leucine zipper protein HDG1-like [Capsicum annuum]	Brite Hierarchies	Protein families: genetic information processing	ko03000//Transcription factors	K09338	-	-	-
Capana02g002053	HSFA3	0.113333	0.18	0.0866667	0.126667	0.143333	0.0633333	0.236667	0.163333	0.03	0.116667	HSFA3	heat stress transcription factor B-3-like [Solanum pennellii]	Brite Hierarchies	Protein families: genetic information processing	ko03000//Transcription factors	K09419	-	-	-
Capana09g000311	HSFC1	30.1733	19.0433	42.4833	24.3	21.17	15.64	29.82	23.0133	18.0433	25.83	HSFC1	heat stress transcription factor C-1 [Capsicum annuum]	Brite Hierarchies	Protein families: genetic information processing	ko03000//Transcription factors	K09419	-	-	GO:0044237//cellular metabolic process
Capana10g002350	HSFB3	22.5867	42.84	12.47	31.93	25.8	27.4667	32.3267	33.1533	32.5567	28.4	HSFB3	heat stress transcription factor B-3-like [Capsicum annuum]	Brite Hierarchies	Protein families: genetic information processing	ko03000//Transcription factors	K09419	-	-	-
Capana11g002006	MADS	0.0933333	0	0.193333	0.14	0.243333	0.203333	0.0266667	0.0966667	0.266667	0.27	-	truncated transcription factor CAULIFLOWER A-like [Capsicum annuum]	Brite Hierarchies	Protein families: genetic information processing	ko03000//Transcription factors	K09264	GO:0043231//intracellular membrane-bounded organelle	GO:0001071//nucleic acid binding transcription factor activity;GO:0005515//protein binding;GO:0016787//hydrolase activity	GO:0010468//regulation of gene expression;GO:0034645//cellular macromolecule biosynthetic process;GO:0050896//response to stimulus
Capana00g002497	MYB3	5.54	15.1233	7.5	8.77	8.36333	10	16.2933	8.22333	12.9567	8.31667	MYB3	transcription factor MYB3-like [Capsicum annuum]	Brite Hierarchies	Protein families: genetic information processing	ko03000//Transcription factors	K09422	-	-	-
Capana01g000831	MYB12-1	0	0.0166667	0	0.0233333	0	0	0	0	0	0	MYB12	transcription repressor MYB6-like [Capsicum annuum]	Brite Hierarchies	Protein families: genetic information processing	ko03000//Transcription factors	K09422	-	-	-
Capana01g001063	MYB39-1	0.593333	2.14667	0.66	0.473333	0.74	0.43	0.326667	0.28	0.346667	0.616667	MYB39	transcription factor MYB39-like [Capsicum annuum]	Brite Hierarchies	Protein families: genetic information processing	ko03000//Transcription factors	K09422	-	-	-
Capana01g001817	MYBP-1	1.90333	1.31333	2.72	1.66333	2.1	2.09	2.06333	1.85	1.87333	2.06	-	transcription factor GAMYB [Capsicum annuum]	Brite Hierarchies	Protein families: genetic information processing	ko03000//Transcription factors	K09422	-	GO:0005488//binding	-
Capana01g002468	MYBP-2	1.27333	4.40333	1.01	0.81	1.23	0.556667	1.69333	2.12	0.56	0.79	-	transcription factor MYB108-like [Solanum pennellii]	Brite Hierarchies	Protein families: genetic information processing	ko03000//Transcription factors	K09422	-	-	-
Capana01g002912	MYB12-2	0.0733333	0	0.0133333	0.1	0.0166667	0	0	0	0	0	MYB12	myb-related protein Myb4-like isoform X1 [Capsicum annuum]	Brite Hierarchies	Protein families: genetic information processing	ko03000//Transcription factors	K09422	-	-	-
Capana02g002372	MYB2	1.86	0.576667	1.12	1.58	1.94333	1.86333	0.93	0.49	1.76667	2.00667	MYB2	protein ODORANT1-like [Capsicum annuum]	Brite Hierarchies	Protein families: genetic information processing	ko03000//Transcription factors	K09422	-	-	-
Capana02g003250	MYB59	0.0433333	0.153333	0.0333333	0.04	0	0	0	0.0866667	0	0	MYB59	myb-related protein 340 [Capsicum annuum]	Brite Hierarchies	Protein families: genetic information processing	ko03000//Transcription factors	K09422	-	-	-
Capana03g000728	MYBP-L	11.2733	6.14667	13.6433	11.1633	10.5867	10.1133	15.9633	14.8267	9.25	8.27333	mybL	myb-like protein L [Theobroma cacao]	Brite Hierarchies	Protein families: genetic information processing	ko03000//Transcription factors	K09422	-	-	-
Capana03g001537	MYB44	0.45	0.82	0.323333	0.49	0.52	0.646667	1.26667	0.51	0.353333	0.736667	MYB44	transcriptional activator Myb-like isoform X2 [Capsicum annuum]	Brite Hierarchies	Protein families: genetic information processing	ko03000//Transcription factors	K09422	-	-	-
Capana03g002269	MYB4-1	0	0.15	0	0.06	0	0	0	0.02	0	0	MYB4	myb-related protein Myb4-like [Capsicum annuum]	Brite Hierarchies	Protein families: genetic information processing	ko03000//Transcription factors	K09422	-	-	-
Capana03g003469	RAX2	0	0.0233333	0	0	0.0866667	0	0	0	0	0	RAX2	transcription factor RAX2-like [Capsicum annuum]	Brite Hierarchies	Protein families: genetic information processing	ko03000//Transcription factors	K09422	-	-	-
Capana06g000933	MYB86	0.0366667	0.176667	0.0166667	0.206667	0.433333	0.1	0.0966667	0.02	0.176667	0.25	MYB86	myb-related protein 315-like isoform X1 [Capsicum annuum]	Brite Hierarchies	Protein families: genetic information processing	ko03000//Transcription factors	K09422	-	-	-
Capana06g001024	MYB306	1.46333	2.65	1.05	3.08	1.58	1.89667	1.11333	2	2.53667	2.65333	MYB306	myb-related protein 306-like [Capsicum annuum]	Brite Hierarchies	Protein families: genetic information processing	ko03000//Transcription factors	K09422	-	-	-
Capana07g001718	MYB39-2	0.01	0.0833333	0.0166667	0.0666667	0.0833333	0.123333	0.0466667	0.0266667	0.163333	0.116667	MYB39	transcription factor MYB39-like [Capsicum annuum]	Brite Hierarchies	Protein families: genetic information processing	ko03000//Transcription factors	K09422	-	-	-
Capana09g000548	GAMYB-L	0	0.0466667	0	0	0	0	0.0233333	0.04	0	0	GAM1	transcription factor GAMYB-like [Capsicum annuum]	Brite Hierarchies	Protein families: genetic information processing	ko03000//Transcription factors	K09422	-	-	-
Capana10g000220	MYB4-2	0.253333	0.656667	0.133333	0.333333	0.32	0.526667	2.18667	1.32333	0.166667	0.17	MYB4	myb-related protein Myb4-like [Capsicum annuum]	Brite Hierarchies	Protein families: genetic information processing	ko03000//Transcription factors	K09422	-	GO:0005488//binding	GO:0006355//regulation of transcription, DNA-templated;GO:0009699//phenylpropanoid biosynthetic process;GO:0009834//plant-type secondary cell wall biogenesis
Capana10g001872	MYB48	3.7	25.7433	2.17667	2.51	1.58667	1.43333	8.92667	1	3.36667	2.84	MYBAS1	transcription factor MYB48-like [Capsicum annuum]	Brite Hierarchies	Protein families: genetic information processing	ko03000//Transcription factors	K09422	-	-	-
Capana11g001806	MYB76	0.0666667	0.253333	0.0833333	0.203333	0	0	0.213333	0.0666667	0.0133333	0	MYB76	transcription factor MYB76-like [Capsicum annuum]	Brite Hierarchies	Protein families: genetic information processing	ko03000//Transcription factors	K09422	-	-	-
Capana11g002314	MYB108	0	0.0466667	0	0	0	0	0	0	0	0	MYB108	transcription factor MYB24 [Capsicum annuum]	Brite Hierarchies	Protein families: genetic information processing	ko03000//Transcription factors	K09422	-	-	-
Capana12g000967	MYB308	0.02	0	0.0166667	0	0	0	0	0	0	0.04	C1	myb-related protein 308-like [Capsicum annuum]	Brite Hierarchies	Protein families: genetic information processing	ko03000//Transcription factors	K09422	-	-	-
Capana00g004339	NFYA3	0.17	0.0366667	0.123333	0	0.09	0.0666667	0.0133333	0.16	0.0966667	0.04	NFYA3	nuclear transcription factor Y subunit A-3-like, partial [Capsicum annuum]	Brite Hierarchies	Protein families: genetic information processing	ko03000//Transcription factors	K08064	GO:0043231//intracellular membrane-bounded organelle	-	GO:0010468//regulation of gene expression
Capana02g001851	PTI5	134.987	362.487	157.613	189.563	102.267	102.47	268.523	140.333	140.693	125.533	PTI5	pathogenesis-related genes transcriptional activator PTI5-like [Capsicum annuum]	Brite Hierarchies;Organismal Systems	Protein families: genetic information processing;Environmental adaptation	ko03000//Transcription factors;ko04626//Plant-pathogen interaction	K13433;K13433	-	-	-
Capana02g001688	RFA1-1	0.786667	0.356667	0.826667	0.73	0.75	0.626667	0.613333	0.56	0.693333	0.563333	-	replication protein A 70 kDa DNA-binding subunit A-like [Nicotiana sylvestris]	Brite Hierarchies;Brite Hierarchies;Brite Hierarchies;Genetic Information Processing;Genetic Information Processing;Genetic Information Processing;Genetic Information Processing	Protein families: genetic information processing;Protein families: genetic information processing;Protein families: genetic information processing;Replication and repair;Replication and repair;Replication and repair;Replication and repair	ko03000//Transcription factors;ko03400//DNA repair and recombination proteins;ko03032//DNA replication proteins;ko03440//Homologous recombination;ko03420//Nucleotide excision repair;ko03030//DNA replication;ko03430//Mismatch repair	K07466;K07466;K07466;K07466;K07466;K07466;K07466	-	-	-
Capana06g002047	RFA1-2	0.373333	0.163333	0.316667	0.243333	0.15	0.0766667	0.0833333	0.116667	0.16	0.173333	-	replication protein A 70 kDa DNA-binding subunit B-like [Solanum tuberosum]	Brite Hierarchies;Brite Hierarchies;Brite Hierarchies;Genetic Information Processing;Genetic Information Processing;Genetic Information Processing;Genetic Information Processing	Protein families: genetic information processing;Protein families: genetic information processing;Protein families: genetic information processing;Replication and repair;Replication and repair;Replication and repair;Replication and repair	ko03000//Transcription factors;ko03400//DNA repair and recombination proteins;ko03032//DNA replication proteins;ko03440//Homologous recombination;ko03420//Nucleotide excision repair;ko03030//DNA replication;ko03430//Mismatch repair	K07466;K07466;K07466;K07466;K07466;K07466;K07466	-	-	-
Capana10g002376	TGA	1.98333	1.00333	2.3	1.64667	1.37667	2.17333	0.626667	0.916667	2.59667	2.94333	-	transcription factor TGA2-like [Capsicum annuum]	Brite Hierarchies;Environmental Information Processing	Protein families: genetic information processing;Signal transduction	ko03000//Transcription factors;ko04075//Plant hormone signal transduction	K14431;K14431	-	GO:0003677//DNA binding	GO:0010468//regulation of gene expression;GO:0034645//cellular macromolecule biosynthetic process
Capana00g003420	HMGB13	0.256667	0.436667	0.156667	0.343333	0.45	0.106667	0.24	0.0733333	0.106667	0.0533333	HMGB13	high mobility group B protein 6-like [Capsicum annuum]	Brite Hierarchies;Brite Hierarchies	Protein families: genetic information processing;Protein families: genetic information processing	ko03000//Transcription factors;ko03021//Transcription machinery	K09273;K09273	-	-	-
Capana10g000205	WRKY2	0.0166667	0	0.0266667	0.0166667	0.01	0.0133333	0.0133333	0.00666667	0.01	0.03	WRKY2	probable WRKY transcription factor 2 [Capsicum annuum]	Brite Hierarchies;Organismal Systems	Protein families: genetic information processing;Environmental adaptation	ko03000//Transcription factors;ko04626//Plant-pathogen interaction	K18835;K18835	-	-	-
Capana08g001012	WRKY22	117.963	207.86	85.8467	111.037	139.493	82.6167	112.543	79.29	117.843	123.397	WRKY22	WRKY transcription factor 22-like [Capsicum annuum]	Brite Hierarchies;Organismal Systems;Environmental Information Processing	Protein families: genetic information processing;Environmental adaptation;Signal transduction	ko03000//Transcription factors;ko04626//Plant-pathogen interaction;ko04016//MAPK signaling pathway - plant	K13425;K13425;K13425	-	-	-
