# Supplementary material for: Antioxidant activation, cell wall reinforcement, and reactive oxygen species regulation promote resistance to waterlogging stress in hot pepper (Capsicum annuum L.)
Source: BMC Plant Biol. 2022 Sep 1;22:425. doi: 10.1186/s12870-022-03807-2 (PMC9434832; doi:10.1186/s12870-022-03807-2)
Supplement: Supplementary file 14 — Additional file 14: Table S11. The premiers list for qRT-PCR. [file 12870_2022_3807_MOESM14_ESM.xlsx]

## Sheet: Sheet1
Gene Name	Primer name	F sequence(5'to3')	R sequence(5'to3')
WRKY22	Capana08g001012	GCAACAACAGCAACAACAT	CCAAGTGAAGAAGAAGCAGTA
ENA3	Capana08g001175	TGCTATTATCAATCAAGAAGAGG	ACGGAACCATTACCAACA
JAZ	Capana03g000117	GGATGTCCTCAGAGTTCA	GTGGAGCAACAGAATCAG
SAUR	Capana03g001921	AGAAGCAGAAGAAGTGTATG	GGCGTTATCCTTGTCAAT
EIN3	Capana08g001175	TGCTATTATCAATCAAGAAGAGG	ACGGAACCATTACCAACA
ADH	Capana06g001805	ATGTCATACTGATGTCTACTTCTG	CCAACACTCTCCACAATCC
TPC1	Capana07g001742	TCACCAGCATCAGAGAAG	ACAAGGAGAACGAACACTAT
dgkA	Capana00g003302	AAACTGGAAACACCTCATT	GACAACTTCTTAGGCAACT
ABCA1	Capana05g000088	GCAGTTATCTATCTTCGTAATCTT	AACACTCGCCTTCTTGAA
CAT	MSTRG.33714	GTCTACTATTCGGAGGATAAGC	GTCCAATACGGTGTCTCTG
MPK3	Capana06g002562	TGACGGAATATGTAGTAACC	CTATGGCTTCAGTGTAATCT
ADH	Capana01g000005	ATTCATCCCACACCAAGA	AAGACAGAAGCCACAATC
CML4	Capana10g002248	TCTTCACCAATACCAACA	CGATTCTTCCACTCCTAT
SODCC	Capana01g003113	GACCACATTACAATCCTG	TACCATCTTCTCCAACTG
GPXle-1	Capana01g000225	CTCCTGTTGTTGCTCCTAA	GATTGAGGCTTGTTGGATTG
CCM1	Capana10g002507	GTGGATGCTGATGGTAATG	TCCTCCTCTGAGTCTGTAT
BAK1	Capana08g002002	AAGACCAACTTGCTTGAT	TTACGCTATTCTCACTGTT
ERF1B	Capana05g001701	CCTCAAACACTATTACATCAAAG	TCTTCTTGCTCATCTTCTTG
ARF6	Capana09g000452	GTAATACCTCTCGCCAAGT	CAGCATACGGAACCTCAT
CNGC5	Capana09g000124	TTGCTCTGTTGATTGGTAA	GCCTTCTAACTCTCATCTC
β-tubulin	β-tubulin	TTAGGCGCAAGGCTTTCTT	TGCTGTCGCATCCTGGTAT
